# Supplementary material for: Transcriptomic profiling reveals response mechanisms of Lactuca indica seedlings to seawater irrigation stress
Source: Front Plant Sci. 2025 Jun 3;16:1599564. doi: 10.3389/fpls.2025.1599564 (PMC12188455; doi:10.3389/fpls.2025.1599564)
Supplement: Supplementary file 3 [file Table1.xlsx]

## Sheet: TableS1
Supplemental table 1. The basic information of the original sequencing data and quality control data of each sample.
Sample	Raw reads	Raw bases	Clean reads	Clean bases	Error rate(%)	Q20(%)	Q30(%)	GC content(%)
SL_1	42117802	6359788102	41897392	6271329367	0.0119	98.81	96.17	42.99
SL_2	43047786	6500215686	42798370	6415667282	0.0118	98.85	96.29	43.06
SL_3	49608068	7490818268	49372808	7397939013	0.0118	98.85	96.31	42.88
ST_1	41183908	6218770108	40950944	6138208317	0.0119	98.83	96.24	43.01
ST_2	45207800	6826377800	44960206	6735991277	0.0118	98.86	96.34	43.02
ST_3	42981922	6490270222	42772254	6401118736	0.0119	98.84	96.28	42.93
SR_1	42041026	6348194926	41785596	6257649623	0.0118	98.86	96.36	42.98
SR_2	43573864	6579653464	43331574	6489149884	0.0119	98.82	96.21	42.82
SR_3	40919510	6178846010	40700748	6089990357	0.0119	98.83	96.25	42.85
YL_1	44094266	6658234166	43873666	6572639892	0.0119	98.84	96.24	43.13
YL_2	51478942	7773320242	51230072	7672737193	0.0119	98.85	96.29	43.1
YL_3	49770986	7515418886	49526680	7420574533	0.0118	98.88	96.38	43.08
YS_1	55810864	8427440464	55529462	8315258684	0.0118	98.87	96.36	42.86
YS_2	39134604	5909325204	38883240	5828409424	0.0119	98.81	96.17	42.92
YS_3	39550244	5972086844	39300452	5879249295	0.0119	98.8	96.14	43.05
YR_1	38584768	5826299968	38383112	5752331139	0.0119	98.84	96.29	42.84
YR_2	41384474	6249055574	41174332	6169921357	0.0118	98.85	96.3	42.78
YR_3	45746498	6907721198	45509412	6815462541	0.0118	98.88	96.4	42.77

## Sheet: TableS2
Supplemental table 2. 66,621 unique genes from six transcriptome datasets (SS, SR, SL, YL, YR, YS).
gene_id	nr_description	SS_vs_YS_fc(SS/YS)	SS_vs_YS_log2fc(SS/YS)	SS_vs_YS_pvalue	SS_vs_YS_padjust	SS_vs_YS_significant	SS_vs_YS_regulate	SR_vs_YR_fc(SR/YR)	SR_vs_YR_log2fc(SR/YR)	SR_vs_YR_pvalue	SR_vs_YR_padjust	SR_vs_YR_significant	SR_vs_YR_regulate	SL_vs_YL_fc(SL/YL)	SL_vs_YL_log2fc(SL/YL)	SL_vs_YL_pvalue	SL_vs_YL_padjust	SL_vs_YL_significant	SL_vs_YL_regulate	go	KO_id	KO_name	paths	cog	cog_description	swissprot	pfam
TRINITY_DN0_c0_g1	unnamed protein product [Lactuca virosa]	0.402793	-1.31189	0	0	yes	down	1.08409	0.116478	2.59349e-06	9.90767e-06	no	up	0.660359	-0.598678	2.4161e-34	3.83711e-33	no	down					ENOG4111VMA(S:Function unknown)	ENOG4111VMA(Protein of unknown function (DUF569))		PF04601(DUF569:Domain of unknown function (DUF569))
TRINITY_DN0_c0_g2	hypothetical protein L1887_31773 [Cichorium endivia]	0.643822	-0.635267	0.000642298	0.00158106	no	down	0.786058	-0.347292	0.34218	0.458069	no	down	0.459311	-1.12246	7.53555e-05	0.000244241	yes	down	GO:0016020(cellular_component:membrane)
TRINITY_DN10000_c0_g1	hypothetical protein L1887_12232 [Cichorium endivia]	1.46574	0.551626	0.0029483	0.00657032	no	up	1.56094	0.642418	0.00626983	0.0146746	no	up	1.14542	0.195872	0.242123	0.355421	no	up	GO:0015074(biological_process:DNA integration); GO:0008270(molecular_function:zinc ion binding); GO:0003676(molecular_function:nucleic acid binding)	K03006	RPB1, POLR2A	map03020(RNA polymerase); map03420(Nucleotide excision repair)	ENOG410XS4D(S:Function unknown); COG2801(L:Replication, recombination and repair)	ENOG410XS4D(Retrotransposon protein); COG2801(Retrotransposon protein)	sp|P10978|POLX_TOBAC(Retrovirus-related Pol polyprotein from transposon TNT 1-94 OS=Nicotiana tabacum OX=4097 PE=2 SV=1)	PF00665(rve:Integrase core domain); PF13976(gag_pre-integrs:GAG-pre-integrase domain)
TRINITY_DN10001_c0_g1	hypothetical protein L1887_27005 [Cichorium endivia]	1.18252	0.24187	0.000113723	0.00030849	no	up	1.94496	0.959742	1.70298e-34	2.44326e-33	no	up	1.14678	0.197583	0.00797171	0.0185965	no	up	GO:0003723(molecular_function:RNA binding); GO:0003743(molecular_function:translation initiation factor activity)	K03237	EIF2S1	map04141(Protein processing in endoplasmic reticulum)	COG1093(J:Translation, ribosomal structure and biogenesis)	COG1093(translation initiation factor)	sp|Q9SIZ2|IF2AH_ARATH(Eukaryotic translation initiation factor 2 subunit alpha homolog OS=Arabidopsis thaliana OX=3702 GN=At2g40290 PE=1 SV=2)	PF07541(EIF_2_alpha:Eukaryotic translation initiation factor 2 alpha subunit); PF00575(S1:S1 RNA binding domain)
TRINITY_DN10001_c0_g2		0.633594	-0.658369	0.59481	0.687249	no	down	1.10716	0.146859	0.921208	0.947737	no	up	1.29595	0.374005	0.780299	0.852713	no	up
TRINITY_DN10002_c0_g1	G2/mitotic-specific cyclin S13-7 [Lactuca sativa]	0.527101	-0.923847	4.92727e-07	1.70299e-06	no	down	0.340564	-1.554	1.01753e-19	9.24345e-19	yes	down	1.14204	0.191615	0.464595	0.590595	no	up	GO:0016538(molecular_function:cyclin-dependent protein serine/threonine kinase regulator activity); GO:0044772(biological_process:mitotic cell cycle phase transition); GO:0051301(biological_process:cell division)	K21777	CCNB		COG5024(D:Cell cycle control, cell division, chromosome partitioning)	COG5024(g2 mitotic-specific)	sp|P25011|CCNB1_SOYBN(G2/mitotic-specific cyclin S13-6 OS=Glycine max OX=3847 PE=2 SV=1)	PF00134(Cyclin_N:Cyclin, N-terminal domain); PF02984(Cyclin_C:Cyclin, C-terminal domain)
TRINITY_DN10003_c0_g1		1.41779	0.503646	0.148324	0.222833	no	up	2.98797	1.57916	5.37411e-05	0.000175556	yes	up	1.93556	0.952754	0.0041864	0.0103181	no	up
TRINITY_DN10004_c0_g1	WAT1-related protein At2g39510 [Lactuca sativa]	2.34359	1.22872	9.49585e-12	4.62029e-11	yes	up	0.313801	-1.67208	1.20325e-25	1.33678e-24	yes	down	0.665319	-0.587883	0.00052309	0.00150848	no	down	GO:0022857(molecular_function:transmembrane transporter activity); GO:0016020(cellular_component:membrane)				ENOG41118HE(S:Function unknown); ENOG410YBPN(S:Function unknown)	ENOG41118HE(auxin-induced protein); ENOG410YBPN(Auxin-induced protein)	sp|O80638|WTR14_ARATH(WAT1-related protein At2g39510 OS=Arabidopsis thaliana OX=3702 GN=At2g39510 PE=2 SV=1)	PF00892(EamA:EamA-like transporter family)
TRINITY_DN10005_c0_g1		4.67094	2.22371	6.65112e-10	2.87397e-09	yes	up	8.47075	3.08249	3.44668e-12	2.13312e-11	yes	up	1.63876	0.712609	0.00911569	0.0209402	no	up
TRINITY_DN10005_c0_g2	carbonic anhydrase isoform X2 [Lactuca sativa]	0.602622	-0.730674	9.23371e-13	4.7716e-12	no	down	1	0	1	1	no	no change	0.501003	-0.99711	0	0	no	down	GO:0005737(cellular_component:cytoplasm); GO:0015976(biological_process:carbon utilization); GO:0004089(molecular_function:carbonate dehydratase activity); GO:0008270(molecular_function:zinc ion binding)	K01673	cynT, can	map00910(Nitrogen metabolism)	COG0288(P:Inorganic ion transport and metabolism)	COG0288(carbonic anhydrase)	sp|P46281|CAHX_FLAPR(Carbonic anhydrase OS=Flaveria pringlei OX=4226 PE=2 SV=1)	PF00484(Pro_CA:Carbonic anhydrase)
TRINITY_DN10006_c0_g1	glutathione S-transferase T3-like [Erigeron canadensis]	2.93433	1.55303	4.87779e-13	2.56245e-12	yes	up	2.7234	1.44541	3.04617e-19	2.71086e-18	yes	up	1.67533	0.744445	0.000150255	0.000466548	no	up
TRINITY_DN10007_c0_g1		0.598621	-0.740286	0.0048184	0.010341	no	down	0.825516	-0.276632	0.329015	0.444338	no	down	0.458073	-1.12635	2.45386e-05	8.47226e-05	yes	down
TRINITY_DN10008_c0_g1	unnamed protein product [Lactuca saligna]	0.515417	-0.956188	9.28505e-27	8.18311e-26	no	down	0.558861	-0.839439	5.2924e-46	9.59273e-45	no	down	3.4378	1.78149	0.00171514	0.00453712	yes	up	GO:0003700(molecular_function:transcription factor activity, sequence-specific DNA binding); GO:0003677(molecular_function:DNA binding)				ENOG410YN97(S:Function unknown); ENOG410YQHF(K:Transcription)	ENOG410YN97(Myb-like DNA-binding domain, SHAQKYF class family protein, expressed); ENOG410YQHF(Myb-like DNA-binding domain)	sp|Q700D9|MYBF_ARATH(Putative Myb family transcription factor At1g14600 OS=Arabidopsis thaliana OX=3702 GN=At1g14600 PE=2 SV=2)
TRINITY_DN10008_c0_g2	unnamed protein product [Lactuca virosa]	9.23347	3.20687	2.04751e-110	5.58028e-109	yes	up	0.395782	-1.33722	6.28335e-42	1.0492e-40	yes	down	4.25664	2.08971	2.7439e-108	1.28197e-106	yes	up	GO:0003700(molecular_function:transcription factor activity, sequence-specific DNA binding); GO:0003677(molecular_function:DNA binding)				ENOG410YN97(S:Function unknown); ENOG410YQHF(K:Transcription)	ENOG410YN97(Myb-like DNA-binding domain, SHAQKYF class family protein, expressed); ENOG410YQHF(Myb-like DNA-binding domain)	sp|A3AWH5|MOF1_ORYSJ(Myb family transcription factor MOF1 OS=Oryza sativa subsp. japonica OX=39947 GN=MOF1 PE=1 SV=1)	PF00249(Myb_DNA-binding:Myb-like DNA-binding domain)
TRINITY_DN10008_c1_g1	two-component response regulator ARR10 [Lactuca sativa]	4.07331	2.0262	0.00476426	0.010232	yes	up	2.17913	1.12375	0.000919075	0.00250272	yes	up	1.04054	0.0573267	0.660273	0.762164	no	up	GO:0003700(molecular_function:transcription factor activity, sequence-specific DNA binding); GO:0003677(molecular_function:DNA binding)				ENOG410YN97(S:Function unknown)	ENOG410YN97(Myb-like DNA-binding domain, SHAQKYF class family protein, expressed)	sp|Q700D9|MYBF_ARATH(Putative Myb family transcription factor At1g14600 OS=Arabidopsis thaliana OX=3702 GN=At1g14600 PE=2 SV=2)	PF00249(Myb_DNA-binding:Myb-like DNA-binding domain)
TRINITY_DN10009_c0_g1	hypothetical protein LSAT_V11C900481100 [Lactuca sativa]	0.851562	-0.231816	0.000298673	0.000767216	no	down	2.26701	1.18079	1.32852e-39	2.12234e-38	yes	up	1.04626	0.0652381	0.371433	0.499011	no	up					ENOG410YTJH(S:Function unknown)	ENOG410YTJH(-)
TRINITY_DN10009_c0_g2	unnamed protein product [Lactuca saligna]	0.80032	-0.32135	0.378108	0.480432	no	down	0.238887	-2.0656	2.13002e-05	7.3069e-05	yes	down	2.10618	1.07463	0.151603	0.243883	no	up					ENOG410Y9FG(S:Function unknown)	ENOG410Y9FG(-)
TRINITY_DN1000_c0_g1	EIN3-binding F-box protein 2 [Lactuca sativa]	2.94347	1.55752	0	0	yes	up	4.31119	2.10809	0	0	yes	up	3.11454	1.63902	9.8421e-195	9.10116e-193	yes	up		K14515	EBF1_2	map04016(MAPK signaling pathway - plant); map04075(Plant hormone signal transduction)	ENOG410ZPKV(S:Function unknown)	ENOG410ZPKV(EIN3-binding F-box protein)	sp|Q708Y0|EBF2_ARATH(EIN3-binding F-box protein 2 OS=Arabidopsis thaliana OX=3702 GN=EBF2 PE=1 SV=1)	PF13516(LRR_6:Leucine Rich repeat); PF00646(F-box:F-box domain); PF12937(F-box-like:F-box-like); PF12799(LRR_4:Leucine Rich repeats (2 copies))
TRINITY_DN1000_c0_g2	putative leucine-rich repeat domain superfamily [Helianthus annuus]	4.10317	2.03674	2.36675e-07	8.40229e-07	yes	up	5.18652	2.37477	2.35755e-11	1.37843e-10	yes	up	3.80347	1.92732	0.000467848	0.00135893	yes	up
TRINITY_DN1000_c1_g1	EIN3-binding F-box protein 2 [Lactuca sativa]	0.48115	-1.05544	1.44324e-18	9.91198e-18	yes	down	2.59867	1.37777	4.57788e-05	0.000150931	yes	up	1.87216	0.904702	1.15975e-07	5.16487e-07	no	up		K14515	EBF1_2	map04016(MAPK signaling pathway - plant); map04075(Plant hormone signal transduction)	ENOG410ZPKV(S:Function unknown)	ENOG410ZPKV(EIN3-binding F-box protein)	sp|Q9SKK0|EBF1_ARATH(EIN3-binding F-box protein 1 OS=Arabidopsis thaliana OX=3702 GN=EBF1 PE=1 SV=1)	PF12799(LRR_4:Leucine Rich repeats (2 copies)); PF00646(F-box:F-box domain)
TRINITY_DN1000_c1_g2		0.320428	-1.64193	0.0121564	0.0242682	yes	down	0.308674	-1.69584	0.655846	1	no	down	1.35755	0.441005	0.770341	0.84683	no	up
TRINITY_DN10010_c0_g1	fructan:fructan 1-fructosyltransferase [Lactuca sativa]	1.09747	0.134175	0.00252463	0.00568656	no	up	0.483794	-1.04753	2.82231e-155	1.54366e-153	yes	down	0.661367	-0.596476	2.56829e-18	2.38891e-17	no	down	GO:0016740(molecular_function:transferase activity); GO:0016020(cellular_component:membrane); GO:0005975(biological_process:carbohydrate metabolic process); GO:0047207(molecular_function:1,2-beta-fructan 1F-fructosyltransferase activity); GO:0004553(molecular_function:hydrolase activity, hydrolyzing O-glycosyl compounds)	K01193	INV, sacA	map00500(Starch and sucrose metabolism); map00052(Galactose metabolism)	COG1621(G:Carbohydrate transport and metabolism)	COG1621(Hydrolase)	sp|P80065|INVB_DAUCA(Beta-fructofuranosidase, soluble isoenzyme I OS=Daucus carota OX=4039 GN=INV*DC4 PE=1 SV=2)	PF00251(Glyco_hydro_32N:Glycosyl hydrolases family 32 N-terminal domain); PF08244(Glyco_hydro_32C:Glycosyl hydrolases family 32 C terminal)
TRINITY_DN10011_c0_g1	unnamed protein product [Lactuca saligna]	0.491749	-1.02401	0.00841182	0.0173047	yes	down	0.144849	-2.78737	8.13206e-11	4.59666e-10	yes	down	0.137248	-2.86514	4.98035e-35	8.07166e-34	yes	down					ENOG41104R5(S:Function unknown); ENOG41106E3(S:Function unknown)	ENOG41104R5(-); ENOG41106E3(-)		PF13963(Transpos_assoc:Transposase-associated domain)
TRINITY_DN10011_c0_g3	unnamed protein product [Lactuca saligna]	4.23852	2.08356	0.00923552	0.0188773	yes	up	0.362718	-1.46308	0.0814598	0.1418	no	down	0.437472	-1.19274	0.00158075	0.00420291	yes	down
TRINITY_DN10012_c0_g1	unnamed protein product [Lactuca virosa]	0.954819	-0.0667005	0.517539	0.616971	no	down	2.17915	1.12376	3.90025e-27	4.52474e-26	yes	up	0.842255	-0.247671	0.015993	0.034796	no	down	GO:0005634(cellular_component:nucleus); GO:0006397(biological_process:mRNA processing); GO:0000381(biological_process:regulation of alternative mRNA splicing, via spliceosome); GO:0008380(biological_process:RNA splicing); GO:0080009(biological_process:mRNA methylation)	K22824	WTAP		ENOG410XNW7(S:Function unknown)	ENOG410XNW7(wilms tumor 1 associated protein)	sp|Q9ZSZ8|FIP37_ARATH(FKBP12-interacting protein of 37 kDa OS=Arabidopsis thaliana OX=3702 GN=FIP37 PE=1 SV=1)	PF17098(Wtap:WTAP/Mum2p family); PF05557(MAD:Mitotic checkpoint protein); PF13870(DUF4201:Domain of unknown function (DUF4201)); PF16808(PKcGMP_CC:Coiled-coil N-terminus of cGMP-dependent protein kinase)
TRINITY_DN10013_c0_g1		3.02962	1.59913	0.000185134	0.000489021	yes	up	8.83516	3.14326	0.00703778	0.0162875	yes	up	4.21532	2.07564	5.51589e-14	4.03845e-13	yes	up
TRINITY_DN10014_c0_g1	protein PHLOEM UNLOADING MODULATOR [Lactuca sativa]	1.258	0.331127	6.30827e-08	2.34804e-07	no	up	1.06414	0.0896943	0.230665	0.333867	no	up	1.28452	0.361235	3.47641e-07	1.47527e-06	no	up	GO:0016020(cellular_component:membrane); GO:0006665(biological_process:sphingolipid metabolic process); GO:0016780(molecular_function:phosphotransferase activity, for other substituted phosphate groups)				ENOG410XNSC(S:Function unknown)	ENOG410XNSC(sphingomyelin synthase)	sp|Q9XIG2|PLM_ARATH(Protein PHLOEM UNLOADING MODULATOR OS=Arabidopsis thaliana OX=3702 GN=PLM PE=2 SV=1)	PF14360(PAP2_C:PAP2 superfamily C-terminal)
TRINITY_DN10014_c0_g2		0.0783248	-3.67439	0.0740197	0.123026	no	down	0.0571149	-4.12999	0.0215574	0.0446759	yes	down	1.63563	0.709842	0.634914	0.741749	no	up
TRINITY_DN10015_c0_g1		0.390084	-1.35814	1.26422e-06	4.21888e-06	yes	down	0.332455	-1.58877	3.73278e-06	1.40045e-05	yes	down	0.54577	-0.873636	0.00429913	0.0105673	no	down
TRINITY_DN10015_c0_g2		1.49572	0.580843	0.123468	0.191178	no	up	24.3026	4.60304	3.76561e-11	2.17541e-10	yes	up	2.08229	1.05817	0.136551	0.223927	no	up
TRINITY_DN10016_c0_g1	hypothetical protein CTI12_AA234060 [Artemisia annua]	1.81189	0.857493	0.669173	0.750098	no	up	1.11294	0.154381	0.602483	0.705256	no	up	2.11067	1.0777	0.791694	1	no	up					ENOG410YJVG(S:Function unknown)	ENOG410YJVG(Protein of unknown function (DUF1635))		PF07795(DUF1635:Protein of unknown function (DUF1635))
TRINITY_DN10016_c0_g2		1.81212	0.857675	0.831801	1	no	up	1.09242	0.127529	0.779901	0.843862	no	up	1	0	1	1	no	no change
TRINITY_DN10017_c0_g1		0.411333	-1.28162	1.40257e-10	6.34526e-10	yes	down	1.32967	0.411065	0.144825	0.227647	no	up	1.39111	0.47624	0.00413009	0.0101906	no	up
TRINITY_DN10018_c0_g1		3.00001	1.58497	0.000746981	0.00182301	yes	up	4.36633	2.12642	1.08927e-07	4.76974e-07	yes	up	0.822658	-0.281636	0.579239	0.695958	no	down
TRINITY_DN10018_c1_g1		0.198008	-2.33637	0.559602	1	no	down	0.126255	-2.98559	0.197364	1	no	down	0.0544409	-4.19917	0.0155352	0.0338904	yes	down
TRINITY_DN10018_c1_g2		58.2655	5.86457	7.82194e-06	2.42034e-05	yes	up	84.436	6.39979	2.29071e-06	8.80023e-06	yes	up	43.0765	5.42883	9.6185e-05	0.000307243	yes	up
TRINITY_DN10018_c2_g1		0.200588	-2.31769	0.0500722	0.0871111	no	down	1.75136	0.808478	0.713132	1	no	up	0.291003	-1.78089	0.65891	1	no	down
TRINITY_DN10018_c2_g2		1.06603	0.0922463	0.897268	0.927116	no	up	2.47062	1.30487	0.111901	0.184162	no	up	0.788069	-0.343605	0.73128	0.819389	no	down
TRINITY_DN10019_c1_g1		1.90173	0.927315	0.820224	1	no	up	0.380105	-1.39553	0.601451	1	no	down	0.556383	-0.845851	0.835782	1	no	down
TRINITY_DN10019_c1_g2		0.791486	-0.337365	0.213689	0.301156	no	down	0.719687	-0.474558	0.103844	0.17311	no	down	1.76961	0.82343	0.0257269	0.0531455	no	up
TRINITY_DN10019_c1_g3		0.878556	-0.186794	0.927766	0.95043	no	down	0.394346	-1.34247	0.594145	1	no	down	0.20092	-2.31531	0.550571	1	no	down
TRINITY_DN1001_c0_g1		0.853081	-0.229246	0.00242296	0.00547016	no	down	1.71653	0.779492	6.75203e-17	5.44302e-16	no	up	0.995474	-0.00654425	0.920058	0.950447	no	down
TRINITY_DN10020_c0_g1	unnamed protein product [Lactuca virosa]	5.75463	2.52472	1.93018e-214	9.94348e-213	yes	up	9.75151	3.28563	1.38101e-199	9.63746e-198	yes	up	0.686722	-0.542202	6.39864e-12	4.09236e-11	no	down	GO:0005634(cellular_component:nucleus)				ENOG410YHD1(S:Function unknown)	ENOG410YHD1(LSD1 zinc finger domain containing protein, expressed)	sp|Q93ZB1|LOL1_ARATH(Protein LOL1 OS=Arabidopsis thaliana OX=3702 GN=LOL1 PE=2 SV=1)	PF06943(zf-LSD1:LSD1 zinc finger)
TRINITY_DN10020_c0_g2		0.326379	-1.61538	0.690991	1	no	down	12.318	3.6227	0.0884148	0.151177	no	up	0.243194	-2.03982	0.390017	0.517159	no	down
TRINITY_DN10021_c0_g1	unnamed protein product [Lactuca saligna]	0.849959	-0.234535	0.536849	0.6347	no	down	0.650213	-0.621015	0.544213	0.656002	no	down	0.662522	-0.593959	0.238897	0.351602	no	down	GO:0003677(molecular_function:DNA binding)
TRINITY_DN10022_c0_g1	ribosomal protein S4 [Paraprenanthes diversifolia]	1.06293	0.0880421	0.520862	0.620202	no	up	1.25953	0.33289	0.0679053	0.121065	no	up	0.358887	-1.4784	2.49659e-19	2.42245e-18	yes	down	GO:0003735(molecular_function:structural constituent of ribosome); GO:0042274(biological_process:ribosomal small subunit biogenesis); GO:0015935(cellular_component:small ribosomal subunit); GO:0005739(cellular_component:mitochondrion); GO:0019843(molecular_function:rRNA binding)	K02986	RP-S4, rpsD	map03010(Ribosome)	ENOG410YEHI(J:Translation, ribosomal structure and biogenesis)	ENOG410YEHI(ribosomal protein S4)	sp|Q31708|RT04_ARATH(Small ribosomal subunit protein uS4m OS=Arabidopsis thaliana OX=3702 GN=RPS4 PE=1 SV=3)	PF01479(S4:S4 domain)
TRINITY_DN10022_c0_g2	Peroxisome biogenesis factor 10 [Artemisia annua]	84.5895	6.40241	4.25564e-07	1.47887e-06	yes	up	261.955	8.03317	7.49637e-11	4.24408e-10	yes	up	74.6376	6.22183	1.29015e-06	5.16799e-06	yes	up	GO:0016740(molecular_function:transferase activity); GO:0005778(cellular_component:peroxisomal membrane); GO:0008270(molecular_function:zinc ion binding); GO:0016558(biological_process:protein import into peroxisome matrix)	K13346	PEX10	map04146(Peroxisome)	COG5574(O:Posttranslational modification, protein turnover, chaperones)	COG5574(Peroxisomal biogenesis factor 10)	sp|Q9SYU4|PEX10_ARATH(Peroxisome biogenesis factor 10 OS=Arabidopsis thaliana OX=3702 GN=PEX10 PE=1 SV=1)
TRINITY_DN10022_c0_g3	3-hydroxyisobutyryl-CoA hydrolase 1 [Lactuca sativa]	1.56428	0.645499	2.55106e-33	2.65223e-32	no	up	0.587798	-0.766607	1.09875e-16	8.77784e-16	no	down	1.05628	0.0789954	0.131275	0.216896	no	up	GO:0003860(molecular_function:3-hydroxyisobutyryl-CoA hydrolase activity); GO:0006574(biological_process:valine catabolic process)	K05605	HIBCH	map00280(Valine, leucine and isoleucine degradation); map00640(Propanoate metabolism); map00410(beta-Alanine metabolism)	COG1024(I:Lipid transport and metabolism)	COG1024(Enoyl-CoA hydratase)	sp|Q9LKJ1|HIBC1_ARATH(3-hydroxyisobutyryl-CoA hydrolase 1 OS=Arabidopsis thaliana OX=3702 GN=CHY1 PE=1 SV=1)	PF16113(ECH_2:Enoyl-CoA hydratase/isomerase); PF00378(ECH_1:Enoyl-CoA hydratase/isomerase)
TRINITY_DN10023_c0_g1	hypothetical protein M8C21_033303 [Ambrosia artemisiifolia]	1.48141	0.566972	2.96061e-38	3.36467e-37	no	up	1.32848	0.409777	8.46174e-12	5.10563e-11	no	up	1.30435	0.383335	2.28411e-16	1.93041e-15	no	up	GO:0003924(molecular_function:GTPase activity); GO:0005525(molecular_function:GTP binding)	K06944	DRG, RBG		COG1163(S:Function unknown)	COG1163(GTP-Binding protein)	sp|Q9SVA6|DRG3_ARATH(Developmentally-regulated G-protein 3 OS=Arabidopsis thaliana OX=3702 GN=DRG3 PE=1 SV=1)	PF16897(MMR_HSR1_Xtn:C-terminal region of MMR_HSR1 domain); PF01926(MMR_HSR1:50S ribosome-binding GTPase); PF02824(TGS:TGS domain); PF02421(FeoB_N:Ferrous iron transport protein B); PF03308(MeaB:Methylmalonyl Co-A mutase-associated GTPase MeaB)
TRINITY_DN10024_c0_g1	myosin-16 isoform X2 [Lactuca sativa]	0.35184	-1.50701	1.29545e-13	7.02341e-13	yes	down	4.89361	2.2909	0.0322311	0.0636915	no	up	0.0564101	-4.1479	0.00570763	0.0137002	yes	down	GO:0003779(molecular_function:actin binding); GO:0030048(biological_process:actin filament-based movement); GO:0016459(cellular_component:myosin complex); GO:0005516(molecular_function:calmodulin binding); GO:0003774(molecular_function:motor activity); GO:0005524(molecular_function:ATP binding)	K10357	MYO5	map04814(Motor proteins)	COG5022(Z:Cytoskeleton)	COG5022(myosin heavy chain)	sp|F4HWY6|MYO11_ARATH(Myosin-11 OS=Arabidopsis thaliana OX=3702 GN=XI-E PE=3 SV=1)	PF00063(Myosin_head:Myosin head (motor domain)); PF00612(IQ:IQ calmodulin-binding motif)
TRINITY_DN10024_c0_g2		0.37244	-1.42492	0.490831	0.591995	no	down	1	0	1	1	no	no change	1	0	1	1	no	no change
TRINITY_DN10024_c0_g4	unnamed protein product [Lactuca saligna]	0.412135	-1.27881	0.196908	0.28215	no	down	1	0	1	1	no	no change	1	0	1	1	no	no change	GO:0016787(molecular_function:hydrolase activity); GO:0016853(molecular_function:isomerase activity); GO:0003779(molecular_function:actin binding); GO:0030048(biological_process:actin filament-based movement); GO:0016459(cellular_component:myosin complex); GO:0005516(molecular_function:calmodulin binding); GO:0003774(molecular_function:motor activity); GO:0005524(molecular_function:ATP binding)	K10357	MYO5	map04814(Motor proteins)	COG5022(Z:Cytoskeleton)	COG5022(myosin heavy chain)	sp|F4HXP9|MYO9_ARATH(Myosin-9 OS=Arabidopsis thaliana OX=3702 GN=XI-C PE=2 SV=1)	PF00063(Myosin_head:Myosin head (motor domain))
TRINITY_DN10025_c0_g1	serine/threonine-protein kinase BSK1 [Lactuca sativa]	2.07738	1.05476	5.08542e-104	1.31581e-102	yes	up	0.896574	-0.157505	0.00767162	0.0176097	no	down	1.45534	0.541359	4.61141e-34	7.2764e-33	no	up	GO:0009742(biological_process:brassinosteroid mediated signaling pathway); GO:0016310(biological_process:phosphorylation); GO:0004672(molecular_function:protein kinase activity); GO:0005886(cellular_component:plasma membrane); GO:0003746(molecular_function:translation elongation factor activity); GO:0005524(molecular_function:ATP binding)	K14500	BSK	map04075(Plant hormone signal transduction)	ENOG410YDRD(T:Signal transduction mechanisms)	ENOG410YDRD(STYKc)	sp|Q944A7|BSK1_ARATH(Serine/threonine-protein kinase BSK1 OS=Arabidopsis thaliana OX=3702 GN=BSK1 PE=1 SV=1)	PF00069(Pkinase:Protein kinase domain); PF07714(PK_Tyr_Ser-Thr:Protein tyrosine and serine/threonine kinase)
TRINITY_DN10025_c0_g2		1.85351	0.890264	0.810761	1	no	up	1.13081	0.17736	0.958991	1	no	up	1.08367	0.115922	0.977336	1	no	up
TRINITY_DN10026_c0_g1	uncharacterized protein LOC111880328 [Lactuca sativa]	0.537072	-0.896813	6.94319e-40	8.19202e-39	no	down	0.966656	-0.0489261	0.265653	0.374045	no	down	0.906735	-0.141247	0.0345142	0.0688598	no	down					ENOG410ZKFP(S:Function unknown)	ENOG410ZKFP(Domain of unknown function (DUF3527))		PF12043(DUF3527:Domain of unknown function (DUF3527))
TRINITY_DN10027_c0_g1	unnamed protein product [Lactuca saligna]	2.45954	1.29839	1.51054e-15	9.06235e-15	yes	up	1.66135	0.73236	0.0396915	0.0762269	no	up	2.08713	1.06152	4.59795e-08	2.13213e-07	yes	up	GO:0009524(cellular_component:phragmoplast); GO:1990298(cellular_component:bub1-bub3 complex); GO:0016020(cellular_component:membrane); GO:0005654(cellular_component:nucleoplasm); GO:0043130(molecular_function:ubiquitin binding); GO:0032955(biological_process:regulation of barrier septum assembly); GO:0051301(biological_process:cell division); GO:0007094(biological_process:mitotic spindle assembl…	K02180	BUB3		ENOG410XRBG(S:Function unknown)	ENOG410XRBG(Mitotic checkpoint protein)	sp|F4I241|BUB33_ARATH(Mitotic checkpoint protein BUB3.3 OS=Arabidopsis thaliana OX=3702 GN=BUB3.3 PE=2 SV=1)	PF00400(WD40:WD domain, G-beta repeat)
TRINITY_DN10028_c0_g1	unnamed protein product [Lactuca virosa]	0.712703	-0.488626	3.0818e-16	1.91063e-15	no	down	1.52532	0.609109	5.11168e-14	3.54685e-13	no	up	1.52765	0.611311	4.66817e-19	4.4685e-18	no	up	GO:0003824(molecular_function:catalytic activity)				ENOG4111HP2(T:Signal transduction mechanisms)	ENOG4111HP2(Phosphoglycerate mutase)	sp|Q9MAA2|AT74_ARATH(Phosphoglycerate mutase-like protein AT74 OS=Arabidopsis thaliana OX=3702 GN=At3g05170 PE=2 SV=1)	PF00300(His_Phos_1:Histidine phosphatase superfamily (branch 1))
TRINITY_DN10029_c0_g2		1	0	1	1	no	no change	0.580589	-0.78441	0.847558	1	no	down	1.08367	0.115922	0.977336	1	no	up
TRINITY_DN10029_c0_g3	unnamed protein product [Lactuca virosa]	1.60462	0.68223	3.51514e-05	0.000101204	no	up	1.59214	0.670967	0.000565712	0.00159136	no	up	1.19725	0.259724	0.100457	0.173194	no	up	GO:0005737(cellular_component:cytoplasm); GO:0006397(biological_process:mRNA processing); GO:0003729(molecular_function:mRNA binding)				ENOG410Z7Z7(S:Function unknown)	ENOG410Z7Z7(Pentatricopeptide repeat-containing protein)	sp|P0C7Q7|PPR38_ARATH(Putative pentatricopeptide repeat-containing protein At1g12700, mitochondrial OS=Arabidopsis thaliana OX=3702 GN=At1g12700 PE=3 SV=1)	PF13041(PPR_2:PPR repeat family); PF12854(PPR_1:PPR repeat); PF01535(PPR:PPR repeat); PF13812(PPR_3:Pentatricopeptide repeat domain); PF17177(PPR_long:Pentacotripeptide-repeat region of PRORP)
TRINITY_DN1002_c0_g1	unnamed protein product [Lactuca saligna]	2.36343	1.24088	6.05686e-26	5.22388e-25	yes	up	13.6536	3.77121	0	0	yes	up	0.778909	-0.360473	0.0142152	0.0312514	no	down	GO:0004722(molecular_function:protein serine/threonine phosphatase activity)				COG0631(T:Signal transduction mechanisms)	COG0631(Phosphatase)	sp|Q9FX08|P2C12_ARATH(Probable protein phosphatase 2C 12 OS=Arabidopsis thaliana OX=3702 GN=At1g47380 PE=2 SV=1)
TRINITY_DN1002_c0_g2	probable protein phosphatase 2C 12 [Lactuca sativa]	0.281149	-1.83059	4.41298e-248	2.6705e-246	yes	down	1.35353	0.436731	1.24884e-08	5.91896e-08	no	up	1.03524	0.0499698	0.312036	0.435843	no	up	GO:0004722(molecular_function:protein serine/threonine phosphatase activity)				COG0631(T:Signal transduction mechanisms)	COG0631(Phosphatase)	sp|Q9FX08|P2C12_ARATH(Probable protein phosphatase 2C 12 OS=Arabidopsis thaliana OX=3702 GN=At1g47380 PE=2 SV=1)	PF00481(PP2C:Protein phosphatase 2C)
TRINITY_DN1002_c0_g3	unnamed protein product [Lactuca saligna]	0.2715	-1.88098	5.11402e-105	1.33593e-103	yes	down	0.782111	-0.354555	0.0119241	0.0262571	no	down	0.614443	-0.702648	8.07484e-15	6.23421e-14	no	down	GO:0004722(molecular_function:protein serine/threonine phosphatase activity)				COG0631(T:Signal transduction mechanisms)	COG0631(Phosphatase)	sp|Q9FX08|P2C12_ARATH(Probable protein phosphatase 2C 12 OS=Arabidopsis thaliana OX=3702 GN=At1g47380 PE=2 SV=1)	PF00481(PP2C:Protein phosphatase 2C); PF13672(PP2C_2:Protein phosphatase 2C)
TRINITY_DN10030_c0_g1	uncharacterized protein LOC111885841 [Lactuca sativa]	0.72878	-0.456444	0.0660642	0.111422	no	down	1.69659	0.76264	0.00475122	0.0113669	no	up	1.53734	0.620438	6.81516e-09	3.40897e-08	no	up	GO:0016740(molecular_function:transferase activity); GO:1901566(biological_process:organonitrogen compound biosynthetic process)				COG0520(E:Amino acid transport and metabolism)	COG0520(cysteine desulfurase)		PF00266(Aminotran_5:Aminotransferase class-V)
TRINITY_DN10031_c1_g2	unnamed protein product [Lactuca virosa]	0.821093	-0.284383	0.543064	0.640291	no	down	2.8089	1.49	0.00237042	0.0060034	yes	up	1.17681	0.234879	0.553377	0.672928	no	up
TRINITY_DN10031_c1_g3		0.317771	-1.65394	0.0686723	0.115267	no	down	0.486767	-1.0387	0.356607	0.473061	no	down	0.0683799	-3.87028	0.00756174	0.0177336	yes	down
TRINITY_DN10031_c1_g4		0.0920388	-3.44161	6.54857e-05	0.000182877	yes	down	0.0383295	-4.7054	6.48837e-05	0.000209483	yes	down	0.00723213	-7.11136	6.83261e-09	3.417e-08	yes	down
TRINITY_DN10031_c1_g5		0.0196759	-5.66743	2.26415e-05	6.66552e-05	yes	down	0.0165072	-5.92076	1.85906e-05	6.42426e-05	yes	down	0.0161155	-5.95541	4.37025e-06	1.65318e-05	yes	down
TRINITY_DN10032_c0_g1		0.746552	-0.421686	0.274868	0.369836	no	down	1.47923	0.564842	0.39493	0.512827	no	up	1.071	0.0989647	0.774804	0.849625	no	up
TRINITY_DN10032_c0_g2		3.66428	1.87353	0.455655	0.557931	no	up	3.2041	1.67992	0.501792	1	no	up	2.15301	1.10636	0.581441	0.697689	no	up
TRINITY_DN10032_c0_g3		1.38365	0.468477	0.652	0.735657	no	up	5.42002	2.4383	0.0284703	0.0571275	no	up	0.757527	-0.400632	0.697462	0.790935	no	down
TRINITY_DN10033_c0_g1	unnamed protein product [Lactuca virosa]	0.290932	-1.78125	5.63925e-98	1.39145e-96	yes	down	0.383252	-1.38364	6.72793e-38	1.03531e-36	yes	down	0.469091	-1.09206	3.30302e-43	6.43662e-42	yes	down
TRINITY_DN10034_c0_g1	26S proteasome non-ATPase regulatory subunit 8 homolog A isoform X1 [Lactuca sativa]	1.33867	0.420795	2.85068e-25	2.41347e-24	no	up	0.735408	-0.443383	1.34228e-11	7.98494e-11	no	down	1.1863	0.246469	2.25755e-09	1.1753e-08	no	up	GO:0006508(biological_process:proteolysis); GO:0005838(cellular_component:proteasome regulatory particle)	K03031	PSMD8, RPN12	map03050(Proteasome)	ENOG410XXP2(O:Posttranslational modification, protein turnover, chaperones)	ENOG410XXP2(26S proteasome nonATPase regulatory subunit)	sp|Q9SGW3|PSD8A_ARATH(26S proteasome non-ATPase regulatory subunit 8 homolog A OS=Arabidopsis thaliana OX=3702 GN=RPN12A PE=1 SV=1)	PF10075(CSN8_PSD8_EIF3K:CSN8/PSMD8/EIF3K family); PF03399(SAC3_GANP:SAC3/GANP family)
TRINITY_DN10034_c0_g2		0.881701	-0.181638	0.82979	0.878372	no	down	0.704551	-0.505224	0.722885	0.804862	no	down	0.894818	-0.160335	0.765282	0.843999	no	down
TRINITY_DN10035_c0_g2		1.38813	0.473146	0.438939	0.541477	no	up	1.45801	0.544002	0.499448	0.614887	no	up	0.467827	-1.09595	0.0601449	0.111884	no	down
TRINITY_DN10036_c0_g1		1.325	0.405989	0.539373	0.636955	no	up	1.72065	0.782954	0.234306	0.338339	no	up	0.407893	-1.29374	0.0303274	0.0616383	no	down
TRINITY_DN10037_c0_g1	hypothetical protein LSAT_V11C400174070 [Lactuca sativa]	0.608677	-0.716251	3.02177e-59	4.88203e-58	no	down	0.59554	-0.747729	7.49439e-30	9.35663e-29	no	down	0.940458	-0.0885649	0.0999961	0.172485	no	down	GO:0043231(cellular_component:intracellular membrane-bounded organelle); GO:0003723(molecular_function:RNA binding); GO:0009451(biological_process:RNA modification)				ENOG410Z7Z7(S:Function unknown)	ENOG410Z7Z7(Pentatricopeptide repeat-containing protein)	sp|P62302|RS13_SOYBN(Small ribosomal subunit protein uS15 OS=Glycine max OX=3847 GN=RPS13 PE=2 SV=1)	PF01535(PPR:PPR repeat); PF13041(PPR_2:PPR repeat family); PF12854(PPR_1:PPR repeat); PF20431(E_motif:E motif); PF13812(PPR_3:Pentatricopeptide repeat domain); PF17177(PPR_long:Pentacotripeptide-repeat region of PRORP)
TRINITY_DN10037_c0_g2		1.1661	0.221687	0.812845	0.865369	no	up	0.980024	-0.0291107	0.984049	0.988592	no	down	1.56384	0.645092	0.469763	0.595358	no	up
TRINITY_DN10037_c0_g3	40S ribosomal protein S13 [Lactuca sativa]	0.918526	-0.122607	0.00157501	0.00365724	no	down	0.736212	-0.441807	2.29282e-14	1.6221e-13	no	down	1.06292	0.0880309	0.0470051	0.0904945	no	up	GO:0003735(molecular_function:structural constituent of ribosome); GO:1990904(cellular_component:ribonucleoprotein complex); GO:0006412(biological_process:translation); GO:0005840(cellular_component:ribosome)	K02953	RP-S13e, RPS13	map03010(Ribosome)			sp|P62302|RS13_SOYBN(Small ribosomal subunit protein uS15 OS=Glycine max OX=3847 GN=RPS13 PE=2 SV=1)	PF08069(Ribosomal_S13_N:Ribosomal S13/S15 N-terminal domain); PF00312(Ribosomal_S15:Ribosomal protein S15)
TRINITY_DN10037_c0_g4		0.645183	-0.63222	0.789924	0.84835	no	down	1	0	1	1	no	no change	5.63747	2.49505	0.507641	1	no	up
TRINITY_DN10037_c0_g5		0.501305	-0.996238	0.807116	1	no	down	1	0	1	1	no	no change	1	0	1	1	no	no change
TRINITY_DN10037_c1_g1	40S ribosomal protein S13 [Lactuca sativa]	1.06601	0.0922153	0.0112328	0.022577	no	up	0.721081	-0.471767	1.94963e-19	1.74846e-18	no	down	1.19676	0.259134	2.93228e-11	1.77904e-10	no	up	GO:0003735(molecular_function:structural constituent of ribosome); GO:1990904(cellular_component:ribonucleoprotein complex); GO:0006412(biological_process:translation); GO:0005840(cellular_component:ribosome)	K02953	RP-S13e, RPS13	map03010(Ribosome)	COG0184(J:Translation, ribosomal structure and biogenesis)	COG0184(Forms an intersubunit bridge (bridge B4) with the 23S rRNA of the 50S subunit in the ribosome (By similarity))	sp|P62302|RS13_SOYBN(Small ribosomal subunit protein uS15 OS=Glycine max OX=3847 GN=RPS13 PE=2 SV=1)	PF08069(Ribosomal_S13_N:Ribosomal S13/S15 N-terminal domain); PF00312(Ribosomal_S15:Ribosomal protein S15)
TRINITY_DN10037_c1_g2	40S ribosomal protein S13 [Lactuca sativa]	0.372475	-1.42479	0.0430992	0.0764016	no	down	0.36343	-1.46025	0.101222	0.169419	no	down	0.25464	-1.97347	0.0203298	0.0431215	yes	down	GO:0070181(molecular_function:small ribosomal subunit rRNA binding); GO:0022627(cellular_component:cytosolic small ribosomal subunit); GO:0005730(cellular_component:nucleolus); GO:1990904(cellular_component:ribonucleoprotein complex); GO:0003735(molecular_function:structural constituent of ribosome); GO:0006412(biological_process:translation); GO:0005840(cellular_component:ribosome)	K02953	RP-S13e, RPS13	map03010(Ribosome)	COG0184(J:Translation, ribosomal structure and biogenesis)	COG0184(Forms an intersubunit bridge (bridge B4) with the 23S rRNA of the 50S subunit in the ribosome (By similarity))	sp|P62302|RS13_SOYBN(Small ribosomal subunit protein uS15 OS=Glycine max OX=3847 GN=RPS13 PE=2 SV=1)
TRINITY_DN10037_c1_g3		0.464283	-1.10692	0.0246755	0.0462247	yes	down	0.655248	-0.609887	0.558258	0.667923	no	down	0.76626	-0.384094	0.390494	0.51754	no	down
TRINITY_DN10038_c0_g1	unnamed protein product [Lactuca virosa]	1.91199	0.935074	4.10939e-08	1.55492e-07	no	up	1.07541	0.104886	0.470736	0.587265	no	up	1.14274	0.192503	0.314613	0.438725	no	up	GO:0003700(molecular_function:transcription factor activity, sequence-specific DNA binding); GO:0003677(molecular_function:DNA binding)				ENOG410YGDG(S:Function unknown)	ENOG410YGDG(Myb-like DNA-binding domain)	sp|Q0WVU3|PHL5_ARATH(Myb family transcription factor PHL5 OS=Arabidopsis thaliana OX=3702 GN=PHL5 PE=2 SV=1)	PF14379(Myb_CC_LHEQLE:MYB-CC type transfactor, LHEQLE motif); PF00249(Myb_DNA-binding:Myb-like DNA-binding domain)
TRINITY_DN10038_c1_g1	BEACH domain-containing protein B isoform X2 [Lactuca sativa]	1.06658	0.092996	0.0365389	0.0658257	no	up	1.21027	0.275329	5.53268e-08	2.48738e-07	no	up	0.97428	-0.0375922	0.425684	0.55267	no	down					ENOG410XNQC(S:Function unknown)	ENOG410XNQC(beige BEACH domain containing protein)	sp|F4I9T0|BCHB_ARATH(BEACH domain-containing protein B OS=Arabidopsis thaliana OX=3702 GN=BCHB PE=4 SV=1)	PF20425(Neurobeachin:Neurobeachin alpha solenoid region); PF20426(NBCH_WD40:Neurobeachin beta propeller domain); PF15787(DUF4704:Neurobeachin/BDCP, DUF4704 alpha solenoid region); PF02138(Beach:Beige/BEACH domain); PF14844(PH_BEACH:PH domain associated with Beige/BEACH); PF00400(WD40:WD domain, G-beta repeat); PF13385(Laminin_G_3:Concanavalin A-like lectin/glucanases superfamily); PF16057(DUF4800…
TRINITY_DN10039_c0_g1	uncharacterized protein LOC111904479 [Lactuca sativa]	1.24545	0.316662	0.0101887	0.0206783	no	up	0.7946	-0.331699	0.0901261	0.153576	no	down	0.818877	-0.28828	0.018673	0.0400299	no	down	GO:0004252(molecular_function:serine-type endopeptidase activity); GO:0016020(cellular_component:membrane); GO:0042720(cellular_component:mitochondrial inner membrane peptidase complex); GO:0006627(biological_process:protein processing involved in protein targeting to mitochondrion); GO:0006465(biological_process:signal peptide processing)	K09647	IMP1	map03060(Protein export)	COG0681(U:Intracellular trafficking, secretion, and vesicular transport)	COG0681(Signal peptidase i)	sp|Q6NLT8|IMP1A_ARATH(Mitochondrial ATP-independent inner membrane protease subunit 1a OS=Arabidopsis thaliana OX=3702 GN=IMP1A PE=2 SV=1)	PF10502(Peptidase_S26:Signal peptidase, peptidase S26)
TRINITY_DN1003_c0_g1	unnamed protein product [Lactuca virosa]	1.10421	0.143017	0.0804249	0.131964	no	up	0.700368	-0.513814	0.000167971	0.000511988	no	down	1.41386	0.499644	0.00690577	0.0163416	no	up	GO:0009737(biological_process:response to abscisic acid)				ENOG410ZG4Y(S:Function unknown)	ENOG410ZG4Y(low-temperature-induced 65)	sp|Q04980|LTI65_ARATH(Low-temperature-induced 65 kDa protein OS=Arabidopsis thaliana OX=3702 GN=LTI65 PE=2 SV=2)
TRINITY_DN10040_c0_g1	unnamed protein product [Lactuca saligna]	1.11731	0.160025	0.556821	0.652691	no	up	1.48154	0.567097	0.0882093	0.150945	no	up	1.13168	0.178471	0.516421	0.639169	no	up	GO:0046524(molecular_function:sucrose-phosphate synthase activity); GO:0016157(molecular_function:sucrose synthase activity); GO:0005985(biological_process:sucrose metabolic process); GO:0005986(biological_process:sucrose biosynthetic process)	K00696	E2.4.1.14	map00500(Starch and sucrose metabolism)	COG0438(M:Cell wall/membrane/envelope biogenesis)	COG0438(Glycosyl transferase (Group 1)	sp|O04933|SPSA2_CRAPL(Probable sucrose-phosphate synthase 2 OS=Craterostigma plantagineum OX=4153 GN=SPS2 PE=2 SV=1)	PF05116(S6PP:Sucrose-6F-phosphate phosphohydrolase)
TRINITY_DN10041_c0_g1	disease resistance protein RUN1 [Lactuca sativa]	1.44356	0.529632	0.020768	0.0394954	no	up	0.809505	-0.304888	0.301665	0.414333	no	down	0.976856	-0.0337822	0.86864	0.916289	no	down
TRINITY_DN10042_c0_g1	20 kDa chaperonin, chloroplastic [Lactuca sativa]	2.11239	1.07887	2.77148e-155	1.04577e-153	yes	up	2.03532	1.02525	4.87972e-68	1.2546e-66	yes	up	1.08186	0.113514	1.90902e-06	7.51494e-06	no	up	GO:0044183(molecular_function:protein binding involved in protein folding); GO:0046914(molecular_function:transition metal ion binding); GO:0005524(molecular_function:ATP binding)	K04078	groES, HSPE1		COG0234(O:Posttranslational modification, protein turnover, chaperones)	COG0234(Binds to cpn60 in the presence of Mg-ATP and suppresses the ATPase activity of the latter (By similarity))	sp|O65282|CH20_ARATH(20 kDa chaperonin, chloroplastic OS=Arabidopsis thaliana OX=3702 GN=CPN20 PE=1 SV=2)
TRINITY_DN10043_c0_g1	unnamed protein product [Lactuca virosa]	2.71839	1.44275	0.642528	1	no	up	1.13081	0.17736	0.958693	1	no	up	0.931182	-0.102864	0.973918	1	no	down					ENOG4110UCC(S:Function unknown)	ENOG4110UCC(-)
TRINITY_DN10044_c0_g1	hypothetical protein L1887_09150 [Cichorium endivia]	0.00119196	-9.71245	3.02873e-16	1.87886e-15	yes	down	0.00122788	-9.66962	5.52255e-16	4.25305e-15	yes	down	0.00169743	-9.20244	1.06295e-14	8.15645e-14	yes	down
TRINITY_DN10045_c0_g1	unnamed protein product [Lactuca virosa]	0.0867472	-3.52704	3.04112e-08	1.16272e-07	yes	down	0.220109	-2.18371	0.0165552	0.0352218	yes	down	0.0756568	-3.72439	6.86153e-06	2.53569e-05	yes	down		K11000	CALS		ENOG410XQ8V(S:Function unknown)	ENOG410XQ8V(synthase)	sp|Q9SHJ3|CALS7_ARATH(Callose synthase 7 OS=Arabidopsis thaliana OX=3702 GN=CALS7 PE=3 SV=3)
TRINITY_DN10046_c0_g1	unnamed protein product [Lactuca virosa]	0.807958	-0.307648	0.00234203	0.00529862	no	down	0.527137	-0.923751	4.96881e-12	3.0449e-11	no	down	0.739262	-0.435842	5.12298e-05	0.000169647	no	down					ENOG410YB3T(K:Transcription)	ENOG410YB3T(Transcription factor)	sp|Q9C616|KAN2_ARATH(Probable transcription factor KAN2 OS=Arabidopsis thaliana OX=3702 GN=KAN2 PE=2 SV=1)	PF00249(Myb_DNA-binding:Myb-like DNA-binding domain)
TRINITY_DN10047_c0_g1		0.255074	-1.97101	0.00409848	0.00891189	yes	down	0.737621	-0.439048	0.530651	0.644189	no	down	0.380112	-1.3955	0.0267003	0.0549547	no	down
TRINITY_DN10048_c0_g1		0.545179	-0.875199	0.811118	1	no	down	0.308674	-1.69584	0.655846	1	no	down	0.549594	-0.863563	0.549624	0.669427	no	down
TRINITY_DN10048_c0_g2	unnamed protein product [Lactuca virosa]	1.57303	0.653542	5.58521e-06	1.75345e-05	no	up	1.35087	0.433888	0.0302209	0.0602037	no	up	0.805095	-0.31277	0.00023489	0.000710613	no	down					COG0666(S:Function unknown)	COG0666(Ankyrin Repeat)	sp|Q05753|AKRP_ARATH(Ankyrin repeat domain-containing protein, chloroplastic OS=Arabidopsis thaliana OX=3702 GN=AKRP PE=1 SV=2)	PF12796(Ank_2:Ankyrin repeats (3 copies)); PF13637(Ank_4:Ankyrin repeats (many copies)); PF00023(Ank:Ankyrin repeat); PF13857(Ank_5:Ankyrin repeats (many copies)); PF13606(Ank_3:Ankyrin repeat)
TRINITY_DN10049_c0_g1	unnamed protein product [Lactuca saligna]	0.00425559	-7.87643	7.13152e-11	3.28504e-10	yes	down	0.010399	-6.58741	4.87874e-07	2.00241e-06	yes	down	0.0115183	-6.43993	4.83942e-07	2.02752e-06	yes	down
TRINITY_DN1004_c0_g1	glycine-rich cell wall structural protein 2 [Lactuca sativa]	0.419181	-1.25436	1.44999e-31	1.44744e-30	yes	down	1.11378	0.155463	0.167545	0.256317	no	up	0.0902503	-3.46993	1.25309e-244	1.53152e-242	yes	down
TRINITY_DN10050_c0_g1		0.628606	-0.669772	0.598063	0.69025	no	down	1.13081	0.17736	0.958515	1	no	up	0.310333	-1.68811	0.67627	1	no	down
TRINITY_DN10051_c0_g1	hypothetical protein L1887_06288 [Cichorium endivia]	1.76944	0.823295	8.6673e-127	2.68869e-125	no	up	0.707798	-0.49859	2.14753e-13	1.43921e-12	no	down	0.846781	-0.239939	3.79994e-32	5.67791e-31	no	down	GO:0004176(molecular_function:ATP-dependent peptidase activity); GO:0005737(cellular_component:cytoplasm); GO:0004222(molecular_function:metalloendopeptidase activity); GO:0043231(cellular_component:intracellular membrane-bounded organelle); GO:0016020(cellular_component:membrane); GO:0016887(molecular_function:ATPase activity); GO:0006508(biological_process:proteolysis); GO:0005524(molecular_fun…	K03798	ftsH, hflB		COG0465(O:Posttranslational modification, protein turnover, chaperones)	COG0465(Acts as a processive, ATP-dependent zinc metallopeptidase for both cytoplasmic and membrane proteins. Plays a role in the quality control of integral membrane proteins (By similarity))	sp|Q39102|FTSH1_ARATH(ATP-dependent zinc metalloprotease FTSH 1, chloroplastic OS=Arabidopsis thaliana OX=3702 GN=FTSH1 PE=1 SV=2)	PF01434(Peptidase_M41:Peptidase family M41); PF00004(AAA:ATPase family associated with various cellular activities (AAA)); PF17862(AAA_lid_3:AAA+ lid domain); PF06480(FtsH_ext:FtsH Extracellular); PF07728(AAA_5:AAA domain (dynein-related subfamily)); PF13191(AAA_16:AAA ATPase domain)
TRINITY_DN10051_c0_g2		2.11228	1.0788	0.23346	0.32277	no	up	1.6052	0.682751	0.483845	0.600059	no	up	2.04909	1.03498	0.0783769	0.140597	no	up
TRINITY_DN10051_c0_g4		0.976393	-0.0344654	0.993261	1	no	down	2.2025	1.13914	0.780115	1	no	up	1.08367	0.115922	0.977336	1	no	up
TRINITY_DN10052_c0_g1	hypothetical protein L2E82_31459 [Cichorium intybus]	0.893009	-0.163254	0.000663639	0.00163064	no	down	1.35261	0.435741	3.73797e-16	2.90474e-15	no	up	0.963358	-0.0538561	0.294013	0.414989	no	down					ENOG410XPVP(S:Function unknown)	ENOG410XPVP(chromatin modification)		PF08642(Rxt3:Histone deacetylation protein Rxt3)
TRINITY_DN10052_c0_g2		0.368015	-1.44216	0.301424	0.399579	no	down	1.42723	0.513216	0.741626	0.818967	no	up	0.271136	-1.88291	0.241155	0.354255	no	down
TRINITY_DN10053_c0_g1	unnamed protein product [Lactuca saligna]	0.299242	-1.74061	5.86802e-134	1.92685e-132	yes	down	1.10996	0.150509	0.0103291	0.023073	no	up	0.746183	-0.422399	1.80506e-09	9.47172e-09	no	down					ENOG410Z7Z7(S:Function unknown)	ENOG410Z7Z7(Pentatricopeptide repeat-containing protein)		PF07939(DUF1685:Protein of unknown function (DUF1685))
TRINITY_DN10054_c0_g1		0.847257	-0.239129	0.264613	0.358317	no	down	0.13059	-2.93688	4.27248e-10	2.29056e-09	yes	down	0.568059	-0.815888	1.24267e-05	4.44873e-05	no	down
TRINITY_DN10055_c0_g1	unnamed protein product [Lactuca saligna]	1.16401	0.219106	0.000598761	0.00148006	no	up	1.2007	0.263871	0.000810073	0.00222548	no	up	1.18065	0.239584	0.000280927	0.000840961	no	up					ENOG41126V8(S:Function unknown); ENOG410ZJDT(S:Function unknown)	ENOG41126V8(golgin candidate); ENOG410ZJDT(-)	sp|Q8VYU6|GOGC4_ARATH(Golgin candidate 4 OS=Arabidopsis thaliana OX=3702 GN=GC4 PE=2 SV=1)
TRINITY_DN10056_c0_g1		1.03076	0.0437018	0.947596	0.965019	no	up	0.487524	-1.03646	0.359659	0.476222	no	down	0.769857	-0.377337	0.498117	0.621838	no	down
TRINITY_DN10057_c0_g1		166.484	7.37924	1.55985e-09	6.57289e-09	yes	up	97.9038	6.61329	5.89974e-10	3.12663e-09	yes	up	44.9879	5.49147	1.44905e-05	5.14399e-05	yes	up
TRINITY_DN10058_c0_g1		0.978774	-0.0309527	0.835159	0.882174	no	down	0.929334	-0.105731	0.65264	0.747331	no	down	1.28454	0.361251	0.0116882	0.0262493	no	up
TRINITY_DN10059_c0_g1	uncharacterized protein LOC111896964 [Lactuca sativa]	0.767045	-0.382617	0.0292842	0.0538346	no	down	0.680401	-0.555542	0.00193606	0.00498182	no	down	0.316839	-1.65818	1.46435e-27	1.91892e-26	yes	down					ENOG410Z7Z7(S:Function unknown)	ENOG410Z7Z7(Pentatricopeptide repeat-containing protein)		PF07939(DUF1685:Protein of unknown function (DUF1685))
TRINITY_DN1005_c0_g1	ubinuclein-2 isoform X3 [Lactuca sativa]	0.684623	-0.546618	3.46751e-07	1.21415e-06	no	down	1.04296	0.0606805	0.593156	0.697368	no	up	0.421738	-1.24558	4.40575e-17	3.86065e-16	yes	down					ENOG4110PZK(S:Function unknown)	ENOG4110PZK(-)	sp|Q8RX78|UBN1_ARATH(Ubinuclein-1 OS=Arabidopsis thaliana OX=3702 GN=UBN1 PE=1 SV=1)
TRINITY_DN1005_c0_g3		1.25317	0.325588	0.869309	0.906088	no	up	2.7195	1.44334	0.371507	0.488316	no	up	0.931182	-0.102864	0.973918	1	no	down
TRINITY_DN10060_c0_g1	tobamovirus multiplication protein 2A [Lactuca sativa]	1.4115	0.497228	9.20864e-29	8.56624e-28	no	up	0.707158	-0.499895	5.63716e-12	3.44135e-11	no	down	1.13317	0.18036	0.000100549	0.000320138	no	up	GO:0016020(cellular_component:membrane)				ENOG4111KWC(S:Function unknown)	ENOG4111KWC(Tetraspanin family)	sp|Q9C5W7|TOM2A_ARATH(Tobamovirus multiplication protein 2A OS=Arabidopsis thaliana OX=3702 GN=TOM2A PE=1 SV=1)	PF00335(Tetraspanin:Tetraspanin family)
TRINITY_DN10060_c0_g2		0.540224	-0.888371	0.366327	0.468508	no	down	2.51218	1.32894	0.167827	0.25667	no	up	1.4145	0.500296	0.45086	0.577705	no	up
TRINITY_DN10061_c0_g1	unnamed protein product [Lactuca virosa]	0.329265	-1.60268	1.33655e-21	1.01653e-20	yes	down	0.614441	-0.702654	0.000426512	0.00122369	no	down	0.243479	-2.03813	3.69596e-29	5.05834e-28	yes	down	GO:0016020(cellular_component:membrane)				ENOG410YJ95(S:Function unknown)	ENOG410YJ95(Late embryogenesis abundant protein)
TRINITY_DN10062_c0_g1	unnamed protein product [Lactuca saligna]	1.70644	0.77099	2.46912e-05	7.23879e-05	no	up	2.57916	1.3669	3.36948e-08	1.54141e-07	yes	up	2.04043	1.02887	2.91977e-09	1.50709e-08	yes	up	GO:0022857(molecular_function:transmembrane transporter activity); GO:0016020(cellular_component:membrane)				COG0531(E:Amino acid transport and metabolism)	COG0531(amino acid)	sp|Q9SHH0|CAAT8_ARATH(Cationic amino acid transporter 8, vacuolar OS=Arabidopsis thaliana OX=3702 GN=CAT8 PE=2 SV=1)	PF13906(AA_permease_C:C-terminus of AA_permease)
TRINITY_DN10063_c0_g1	putative late blight resistance protein homolog R1B-16 [Lactuca sativa]	1.69277	0.759383	1.06436e-07	3.88799e-07	no	up	2.01099	1.00791	5.33271e-10	2.83669e-09	yes	up	1.58615	0.665526	6.7223e-08	3.06703e-07	no	up	GO:0006952(biological_process:defense response); GO:0051707(biological_process:response to other organism); GO:0043531(molecular_function:ADP binding)				COG4886(S:Function unknown)	COG4886(leucine Rich Repeat)	sp|Q60CZ8|R1A10_SOLDE(Putative late blight resistance protein homolog R1A-10 OS=Solanum demissum OX=50514 GN=R1A-10 PE=3 SV=1)	PF00931(NB-ARC:NB-ARC domain); PF13173(AAA_14:AAA domain)
TRINITY_DN10064_c0_g1	unnamed protein product [Lactuca virosa]	1.71141	0.775188	5.25454e-08	1.96946e-07	no	up	1.52118	0.60519	0.000227746	0.000681064	no	up	1.12403	0.168684	0.0956976	0.166293	no	up	GO:0006355(biological_process:regulation of transcription, DNA-templated); GO:0003690(molecular_function:double-stranded DNA binding); GO:0009507(cellular_component:chloroplast); GO:0006353(biological_process:DNA-templated transcription, termination)	K15032	MTERFD		ENOG410XT49(S:Function unknown)	ENOG410XT49(mitochondrial transcription termination)	sp|F4IHL3|MTEF2_ARATH(Transcription termination factor MTERF2, chloroplastic OS=Arabidopsis thaliana OX=3702 GN=MTERF2 PE=3 SV=1)	PF02536(mTERF:mTERF)
TRINITY_DN10064_c0_g3		0.0612715	-4.02864	0.0287059	0.0529204	no	down	2.1013	1.07129	0.700558	1	no	up	0.226604	-2.14175	0.0784265	0.140665	no	down
TRINITY_DN10065_c0_g1	unnamed protein product [Lactuca virosa]	1.06129	0.0858226	0.00338178	0.00745968	no	up	0.594099	-0.751225	6.82524e-81	2.0255e-79	no	down	1.15468	0.20749	4.84208e-11	2.88875e-10	no	up	GO:0005743(cellular_component:mitochondrial inner membrane); GO:0005315(molecular_function:inorganic phosphate transmembrane transporter activity); GO:1990547(biological_process:mitochondrial phosphate ion transmembrane transport)	K15102	SLC25A3, PHC, PIC		ENOG410XPST(S:Function unknown)	ENOG410XPST(Phosphate carrier protein)	sp|Q9FMU6|MPCP3_ARATH(Mitochondrial phosphate carrier protein 3, mitochondrial OS=Arabidopsis thaliana OX=3702 GN=MPT3 PE=1 SV=1)	PF00153(Mito_carr:Mitochondrial carrier protein)
TRINITY_DN10066_c0_g1	unnamed protein product [Lactuca virosa]	0.0902825	-3.46941	2.72826e-14	1.53426e-13	yes	down	0.251955	-1.98876	2.62372e-44	4.58065e-43	yes	down	6.01338	2.58818	1.27149e-13	9.1145e-13	yes	up	GO:0016020(cellular_component:membrane)				ENOG41129ND(S:Function unknown)	ENOG41129ND(VIT family)	sp|Q8LPT3|MEBL_ARATH(Membrane protein of ER body-like protein OS=Arabidopsis thaliana OX=3702 GN=MEBL PE=2 SV=1)
TRINITY_DN10067_c0_g1	unnamed protein product [Lactuca virosa]	1.22314	0.290586	0.000262445	0.000680556	no	up	0.850865	-0.232998	0.0763661	0.134006	no	down	0.978831	-0.0308681	0.656119	0.758943	no	down	GO:0004177(molecular_function:aminopeptidase activity); GO:0008270(molecular_function:zinc ion binding); GO:0008237(molecular_function:metallopeptidase activity); GO:0006508(biological_process:proteolysis)
TRINITY_DN10067_c0_g2		0.804023	-0.314692	0.699048	0.774055	no	down	0.849161	-0.23589	0.789486	0.850822	no	down	0.33759	-1.56665	0.400279	0.527017	no	down
TRINITY_DN10067_c1_g1	uncharacterized protein LOC111881123 [Lactuca sativa]	1.00782	0.0112398	0.937527	0.9576	no	up	0.837937	-0.255086	0.133698	0.213129	no	down	1.00209	0.00301713	0.980298	0.986255	no	up	GO:0006397(biological_process:mRNA processing)	K15559	RTT103		ENOG410XRAP(S:Function unknown)	ENOG410XRAP(Regulation of nuclear pre-mRNA domain containing)	sp|Q9NQG5|RPR1B_HUMAN(Regulation of nuclear pre-mRNA domain-containing protein 1B OS=Homo sapiens OX=9606 GN=RPRD1B PE=1 SV=1)
TRINITY_DN10067_c1_g2	unnamed protein product [Lactuca saligna]	1.2859	0.362783	0.00752126	0.0155838	no	up	0.93458	-0.0976092	0.687869	0.775142	no	down	1.57275	0.653286	0.000524732	0.00151295	no	up	GO:0005666(cellular_component:DNA-directed RNA polymerase III complex); GO:0006383(biological_process:transcription from RNA polymerase III promoter); GO:0003677(molecular_function:DNA binding)	K03026	RPC4, POLR3D	map03020(RNA polymerase)	ENOG410XPDH(K:Transcription)	ENOG410XPDH(polymerase (RNA) III (DNA directed) polypeptide D, 44kDa)	sp|P05423|RPC4_HUMAN(DNA-directed RNA polymerase III subunit RPC4 OS=Homo sapiens OX=9606 GN=POLR3D PE=1 SV=2)	PF05132(RNA_pol_Rpc4:RNA polymerase III RPC4)
TRINITY_DN10068_c0_g1		0.51279	-0.963561	0.639169	0.725047	no	down	2.79973	1.48529	0.445278	0.563076	no	up	25.8432	4.69171	0.00318633	0.0080194	yes	up
TRINITY_DN10068_c0_g2	uncharacterized protein LOC111912399 [Lactuca sativa]	1.07833	0.108794	0.245975	0.33696	no	up	0.800371	-0.32126	0.0493623	0.0922019	no	down	1.04826	0.0679945	0.533037	0.654593	no	up					ENOG410YP4Z(S:Function unknown)	ENOG410YP4Z(-)		PF05066(HARE-HTH:HB1, ASXL, restriction endonuclease HTH domain)
TRINITY_DN10069_c0_g1		3.73716	1.90194	0.149432	0.224165	no	up	34.662	5.11528	0.00113432	0.00304198	yes	up	37.0068	5.20972	0.000261873	0.000787242	yes	up
TRINITY_DN10069_c0_g2	uncharacterized protein LOC111906212 [Lactuca sativa]	1.07797	0.10832	0.0329551	0.0599447	no	up	0.594123	-0.751167	1.91626e-22	1.92115e-21	no	down	0.910304	-0.13558	0.025821	0.0533195	no	down	GO:0016020(cellular_component:membrane)				ENOG410Z1ES(S:Function unknown)	ENOG410Z1ES(-)
TRINITY_DN1006_c0_g1	unnamed protein product [Lactuca saligna]	4.59209	2.19915	9.65511e-137	3.23418e-135	yes	up	1.12684	0.172282	0.262778	0.370583	no	up	2.75786	1.46355	5.3529e-24	6.24335e-23	yes	up	GO:0006508(biological_process:proteolysis); GO:0005576(cellular_component:extracellular region); GO:0004185(molecular_function:serine-type carboxypeptidase activity)	K09645	CPVL		COG2939(E:Amino acid transport and metabolism)	COG2939(carboxy-peptidase)	sp|Q9M9Q6|SCP50_ARATH(Serine carboxypeptidase-like 50 OS=Arabidopsis thaliana OX=3702 GN=SCPL50 PE=2 SV=1)	PF00450(Peptidase_S10:Serine carboxypeptidase)
TRINITY_DN10070_c0_g1	unnamed protein product [Lactuca virosa]	1.10616	0.145558	0.00130349	0.00306887	no	up	0.737934	-0.438435	2.10569e-10	1.15449e-09	no	down	0.840671	-0.250387	2.06083e-07	8.94845e-07	no	down	GO:0016020(cellular_component:membrane)	K09580	PDIA1, P4HB	map04141(Protein processing in endoplasmic reticulum)	COG0526(O:Posttranslational modification, protein turnover, chaperones)	COG0526(Thioredoxin)	sp|Q94F09|PDI52_ARATH(Protein disulfide-isomerase 5-2 OS=Arabidopsis thaliana OX=3702 GN=PDIL5-2 PE=1 SV=1)	PF00085(Thioredoxin:Thioredoxin); PF13848(Thioredoxin_6:Thioredoxin-like domain); PF13098(Thioredoxin_2:Thioredoxin-like domain)
TRINITY_DN10071_c0_g1	unnamed protein product [Lactuca saligna]	1.07946	0.110313	0.417008	0.519928	no	up	1.14627	0.196946	0.159336	0.245713	no	up	0.924417	-0.113384	0.269622	0.387308	no	down
TRINITY_DN10072_c0_g1	unnamed protein product [Lactuca virosa]	1.78304	0.834339	0.00319445	0.00707307	no	up	2.60578	1.38172	2.69207e-05	9.11943e-05	yes	up	1.74403	0.802421	0.000377108	0.0011105	no	up					COG4886(S:Function unknown)	COG4886(leucine Rich Repeat)	sp|Q9LRR4|R13L1_ARATH(Putative disease resistance RPP13-like protein 1 OS=Arabidopsis thaliana OX=3702 GN=RPPL1 PE=3 SV=1)
TRINITY_DN10073_c0_g1		1.93433	0.951835	0.0720424	0.120278	no	up	3.80931	1.92953	0.00929469	0.0210006	yes	up	2.25563	1.17353	0.0431683	0.083879	no	up
TRINITY_DN10074_c0_g1	unnamed protein product [Lactuca virosa]	2.22619	1.15457	9.83314e-12	4.77899e-11	yes	up	0.82344	-0.280265	0.562801	0.671698	no	down	0.989946	-0.0145781	0.89886	0.937201	no	down					COG4886(S:Function unknown)	COG4886(leucine Rich Repeat)	sp|Q6JN47|EIX1_SOLLC(Receptor-like protein EIX1 OS=Solanum lycopersicum OX=4081 GN=EIX1 PE=2 SV=2)	PF00560(LRR_1:Leucine Rich Repeat); PF12799(LRR_4:Leucine Rich repeats (2 copies)); PF13855(LRR_8:Leucine rich repeat); PF08263(LRRNT_2:Leucine rich repeat N-terminal domain)
TRINITY_DN10074_c0_g2	unnamed protein product [Lactuca virosa]	0.699278	-0.516062	0.115312	0.180007	no	down	0.17414	-2.52168	3.11326e-06	1.17813e-05	yes	down	0.282514	-1.82361	6.69217e-06	2.47591e-05	yes	down							sp|Q6JN46|EIX2_SOLLC(Receptor-like protein EIX2 OS=Solanum lycopersicum OX=4081 GN=EIX2 PE=1 SV=2)	PF00560(LRR_1:Leucine Rich Repeat); PF12799(LRR_4:Leucine Rich repeats (2 copies)); PF13855(LRR_8:Leucine rich repeat); PF13516(LRR_6:Leucine Rich repeat)
TRINITY_DN10074_c0_g3	receptor-like protein EIX2 [Lactuca sativa]	2.70462	1.43543	7.70773e-06	2.38643e-05	yes	up	3.21218	1.68355	0.018674	0.0393084	yes	up	7.23427	2.85485	3.03294e-14	2.25938e-13	yes	up					COG4886(S:Function unknown)	COG4886(leucine Rich Repeat)	sp|Q6JN46|EIX2_SOLLC(Receptor-like protein EIX2 OS=Solanum lycopersicum OX=4081 GN=EIX2 PE=1 SV=2)	PF08263(LRRNT_2:Leucine rich repeat N-terminal domain); PF00560(LRR_1:Leucine Rich Repeat); PF13855(LRR_8:Leucine rich repeat); PF12799(LRR_4:Leucine Rich repeats (2 copies))
TRINITY_DN10074_c1_g1	receptor-like protein EIX2 [Lactuca sativa]	0.00196537	-8.99099	4.72319e-14	2.62524e-13	yes	down	0.312875	-1.67634	0.633259	1	no	down	0.00690955	-7.17719	4.97199e-09	2.51473e-08	yes	down					COG4886(S:Function unknown)	COG4886(leucine Rich Repeat)	sp|Q6JN46|EIX2_SOLLC(Receptor-like protein EIX2 OS=Solanum lycopersicum OX=4081 GN=EIX2 PE=1 SV=2)	PF00560(LRR_1:Leucine Rich Repeat); PF13855(LRR_8:Leucine rich repeat); PF12799(LRR_4:Leucine Rich repeats (2 copies))
TRINITY_DN10075_c0_g1	unnamed protein product [Lactuca virosa]	1.04675	0.0659235	0.551036	0.647424	no	up	0.750371	-0.414325	0.00995722	0.0223445	no	down	1.02223	0.03172	0.766275	0.844543	no	up	GO:0031124(biological_process:mRNA 3'-end processing); GO:0005848(cellular_component:mRNA cleavage stimulating factor complex)	K14406	CSTF1	map03015(mRNA surveillance pathway)			sp|Q8L4J2|CTF50_ARATH(Cleavage stimulation factor subunit 50 OS=Arabidopsis thaliana OX=3702 GN=CSTF50 PE=1 SV=1)	PF00400(WD40:WD domain, G-beta repeat); PF20426(NBCH_WD40:Neurobeachin beta propeller domain); PF02239(Cytochrom_D1:Cytochrome D1 heme domain)
TRINITY_DN10076_c0_g1	unnamed protein product [Lactuca virosa]	1.14854	0.199804	0.498503	0.5992	no	up	0.407464	-1.29526	3.45802e-05	0.000115607	yes	down	0.681097	-0.554067	0.0691246	0.125851	no	down	GO:0016020(cellular_component:membrane)				ENOG410YTC3(U:Intracellular trafficking, secretion, and vesicular transport); ENOG410YCB5(U:Intracellular trafficking, secretion, and vesicular transport)	ENOG410YTC3(cysteine-rich repeat secretory protein); ENOG410YCB5(cysteine-rich repeat secretory protein)	sp|Q6NM73|PDLP2_ARATH(Plasmodesmata-located protein 2 OS=Arabidopsis thaliana OX=3702 GN=PDLP2 PE=1 SV=1)	PF01657(Stress-antifung:Salt stress response/antifungal)
TRINITY_DN10077_c0_g1	unnamed protein product [Lactuca saligna]	1.21984	0.286689	0.000107027	0.000291459	no	up	0.812651	-0.299292	0.0100092	0.022445	no	down	1.13257	0.1796	0.0180638	0.0388479	no	up	GO:0016554(biological_process:cytidine to uridine editing)				ENOG410YC3W(S:Function unknown)	ENOG410YC3W(DAG protein)	sp|Q84JZ6|MORF3_ARATH(Multiple organellar RNA editing factor 3, mitochondrial OS=Arabidopsis thaliana OX=3702 GN=MORF3 PE=1 SV=1)
TRINITY_DN10077_c0_g2		0.222791	-2.16624	0.0728736	0.121489	no	down	0.322237	-1.63381	0.646452	1	no	down	0.372095	-1.42626	0.304245	0.4267	no	down
TRINITY_DN10078_c0_g1	unnamed protein product [Lactuca virosa]	1.1128	0.154191	0.538788	0.636534	no	up	1.06414	0.0896945	0.801118	0.860528	no	up	1.09686	0.133376	0.541827	0.662421	no	up	GO:0016020(cellular_component:membrane); GO:0005507(molecular_function:copper ion binding); GO:0016887(molecular_function:ATPase activity); GO:0005524(molecular_function:ATP binding); GO:0019829(molecular_function:cation-transporting ATPase activity)	K17686	copA, ctpA, ATP7	map04016(MAPK signaling pathway - plant)	COG2217(P:Inorganic ion transport and metabolism)	COG2217(p-type ATPase)	sp|Q6H7M3|HMA4_ORYSJ(Copper-transporting ATPase HMA4 OS=Oryza sativa subsp. japonica OX=39947 GN=HMA4 PE=1 SV=1)	PF00403(HMA:Heavy-metal-associated domain)
TRINITY_DN10078_c0_g2	hypothetical protein LSAT_V11C100026420 [Lactuca sativa]	1.31605	0.396209	1.20063e-05	3.63941e-05	no	up	0.950145	-0.0737805	0.576849	0.683828	no	down	1.23299	0.302161	0.000272326	0.000816711	no	up	GO:0016020(cellular_component:membrane); GO:0005507(molecular_function:copper ion binding); GO:0016887(molecular_function:ATPase activity); GO:0005524(molecular_function:ATP binding); GO:0019829(molecular_function:cation-transporting ATPase activity)	K17686	copA, ctpA, ATP7	map04016(MAPK signaling pathway - plant)	COG2217(P:Inorganic ion transport and metabolism)	COG2217(p-type ATPase)	sp|Q6H7M3|HMA4_ORYSJ(Copper-transporting ATPase HMA4 OS=Oryza sativa subsp. japonica OX=39947 GN=HMA4 PE=1 SV=1)	PF00122(E1-E2_ATPase:E1-E2 ATPase); PF00702(Hydrolase:haloacid dehalogenase-like hydrolase); PF00403(HMA:Heavy-metal-associated domain); PF08282(Hydrolase_3:haloacid dehalogenase-like hydrolase)
TRINITY_DN10078_c1_g1	unnamed protein product [Lactuca saligna]	1.91138	0.934617	7.20943e-238	4.15339e-236	no	up	0.92376	-0.114409	0.0392865	0.0755131	no	down	2.0691	1.049	0	0	yes	up	GO:0016020(cellular_component:membrane); GO:0140359(molecular_function:ABC-type transmembrane transporter activity); GO:0016887(molecular_function:ATPase activity); GO:0005524(molecular_function:ATP binding)	K08711	PDR, CDR1	map02010(ABC transporters)	COG0842(V:Defense mechanisms)	COG0842((ABC) transporter)	sp|Q5Z9S8|AB42G_ORYSJ(ABC transporter G family member 42 OS=Oryza sativa subsp. japonica OX=39947 GN=ABCG42 PE=2 SV=1)	PF01061(ABC2_membrane:ABC-2 type transporter)
TRINITY_DN10078_c2_g1	unnamed protein product [Lactuca virosa]	4.33916	2.11742	8.48874e-29	7.90226e-28	yes	up	0.5226	-0.93622	2.81536e-13	1.87391e-12	no	down	1.21483	0.280756	0.00688603	0.0163036	no	up	GO:0016020(cellular_component:membrane); GO:0005507(molecular_function:copper ion binding); GO:0016887(molecular_function:ATPase activity); GO:0005524(molecular_function:ATP binding); GO:0019829(molecular_function:cation-transporting ATPase activity)	K17686	copA, ctpA, ATP7	map04016(MAPK signaling pathway - plant)	COG2217(P:Inorganic ion transport and metabolism)	COG2217(p-type ATPase)	sp|Q6H7M3|HMA4_ORYSJ(Copper-transporting ATPase HMA4 OS=Oryza sativa subsp. japonica OX=39947 GN=HMA4 PE=1 SV=1)	PF00122(E1-E2_ATPase:E1-E2 ATPase); PF00702(Hydrolase:haloacid dehalogenase-like hydrolase); PF00403(HMA:Heavy-metal-associated domain)
TRINITY_DN10079_c0_g1	unnamed protein product [Lactuca virosa]	0.738843	-0.43666	0.255768	0.348167	no	down	0.848761	-0.23657	0.664515	0.756749	no	down	1.04976	0.0700636	0.855406	0.906983	no	up	GO:0016787(molecular_function:hydrolase activity); GO:0016020(cellular_component:membrane); GO:0006629(biological_process:lipid metabolic process)				COG0596(S:Function unknown)	COG0596(Alpha beta hydrolase)		PF12146(Hydrolase_4:Serine aminopeptidase, S33)
TRINITY_DN1007_c0_g1		0.494025	-1.01734	6.12929e-15	3.56534e-14	yes	down	0.744408	-0.425835	0.000183155	0.000556028	no	down	0.390771	-1.3556	1.59229e-21	1.69944e-20	yes	down
TRINITY_DN1007_c0_g2	uncharacterized protein LOC111880941 [Lactuca sativa]	1.68835	0.755613	7.14117e-06	2.217e-05	no	up	1.50636	0.591066	0.00427231	0.0103073	no	up	2.1078	1.07574	5.34636e-09	2.69684e-08	yes	up
TRINITY_DN1007_c0_g3		2.76851	1.46911	6.95023e-05	0.000193613	yes	up	3.60662	1.85065	2.0704e-06	7.9921e-06	yes	up	1.9762	0.982729	0.0047566	0.0115825	no	up
TRINITY_DN1007_c0_g4		1.21867	0.285305	0.173097	0.253033	no	up	1.44692	0.532981	0.0209746	0.0435804	no	up	1.78311	0.834394	0.000938404	0.00259164	no	up
TRINITY_DN1007_c1_g1		0.501305	-0.996238	0.807116	1	no	down	0.772403	-0.372574	0.812164	0.869618	no	down	1.08367	0.115922	0.977336	1	no	up
TRINITY_DN10080_c0_g1	uncharacterized protein LOC111881848 [Lactuca sativa]	1.39606	0.481362	4.71584e-22	3.64248e-21	no	up	0.839335	-0.252682	0.000573886	0.00161244	no	down	1.11776	0.160615	0.00569433	0.013673	no	up	GO:0008270(molecular_function:zinc ion binding); GO:0003676(molecular_function:nucleic acid binding); GO:0000175(molecular_function:3'-5'-exoribonuclease activity)	K18417	ERI2		COG5018(S:Function unknown)	COG5018(ERI1 exoribonuclease family member)	sp|Q95RQ4|ERI2_DROME(3'-5' exonuclease Snipper OS=Drosophila melanogaster OX=7227 GN=Snp PE=1 SV=1)	PF00929(RNase_T:Exonuclease)
TRINITY_DN10081_c0_g1	putative F-box protein At1g67623 [Lactuca sativa]	1.83773	0.877923	1.84456e-20	1.34731e-19	no	up	0.420102	-1.25119	1.42133e-09	7.29657e-09	yes	down	1.11865	0.161761	0.0400266	0.0783929	no	up	GO:0016020(cellular_component:membrane)				COG1599(L:Replication, recombination and repair)	COG1599(DNA replication)	sp|Q9FXC7|FB79_ARATH(Putative F-box protein At1g67623 OS=Arabidopsis thaliana OX=3702 GN=At1g67623 PE=4 SV=1)
TRINITY_DN10082_c0_g1	unnamed protein product [Lactuca saligna]	1.00744	0.0106967	0.721736	0.792868	no	up	0.73115	-0.45176	2.04916e-19	1.83606e-18	no	down	1.32627	0.407369	2.09526e-32	3.15771e-31	no	up	GO:0003735(molecular_function:structural constituent of ribosome); GO:0015934(cellular_component:large ribosomal subunit); GO:0006412(biological_process:translation)	K02872	RP-L13Ae, RPL13A	map03010(Ribosome)	COG0102(J:Translation, ribosomal structure and biogenesis)	COG0102(This protein is one of the early assembly proteins of the 50S ribosomal subunit, although it is not seen to bind rRNA by itself. It is important during the early stages of 50S assembly (By similarity))	sp|Q9FKC0|R13A4_ARATH(Large ribosomal subunit protein uL13w OS=Arabidopsis thaliana OX=3702 GN=RPL13AD PE=2 SV=1)	PF00572(Ribosomal_L13:Ribosomal protein L13)
TRINITY_DN10082_c0_g2		0.756806	-0.402005	0.568328	0.663349	no	down	0.736311	-0.441613	0.769488	0.836561	no	down	1.17077	0.227453	0.697881	0.791282	no	up
TRINITY_DN10083_c0_g1	uncharacterized protein LOC111881088 isoform X1 [Lactuca sativa]	0.586741	-0.769205	1.02247e-63	1.75404e-62	no	down	0.456556	-1.13114	4.91664e-59	1.10601e-57	yes	down	0.724405	-0.465132	1.64395e-25	2.02234e-24	no	down		K09955	K09955		COG3533(S:Function unknown)	COG3533(Secreted protein)		PF07944(Glyco_hydro_127:Beta-L-arabinofuranosidase, GH127 catalytic domain); PF20736(Glyco_hydro127M:Beta-L-arabinofuranosidase, GH127 middle domain)
TRINITY_DN10084_c0_g1	unnamed protein product [Lactuca virosa]	0.764303	-0.387783	2.61228e-05	7.63507e-05	no	down	1.43304	0.51908	0.0303855	0.0604809	no	up	0.82833	-0.271722	4.97145e-07	2.08017e-06	no	down					COG0526(O:Posttranslational modification, protein turnover, chaperones)	COG0526(Thioredoxin)		PF00578(AhpC-TSA:AhpC/TSA family); PF08534(Redoxin:Redoxin)
TRINITY_DN10085_c0_g1	unnamed protein product [Lactuca virosa]	3.59128	1.8445	1.10164e-41	1.34721e-40	yes	up	2.37877	1.25022	1.65739e-33	2.30421e-32	yes	up	1.61396	0.690609	1.82291e-05	6.39108e-05	no	up
TRINITY_DN10086_c0_g1		60.7432	5.92465	6.86e-06	2.13471e-05	yes	up	49.248	5.62199	0.000111943	0.00034977	yes	up	5.63747	2.49505	0.507641	1	no	up
TRINITY_DN10086_c0_g2		1.55031	0.632557	0.00351531	0.0077344	no	up	1.33775	0.419809	0.148851	0.232822	no	up	2.56828	1.3608	4.58798e-09	2.32675e-08	yes	up
TRINITY_DN10086_c0_g3		0.202268	-2.30566	0.132331	0.201999	no	down	0.814994	-0.295139	0.901139	1	no	down	1.65738	0.728905	0.549571	0.669379	no	up
TRINITY_DN10086_c0_g4		2.86094	1.51649	0.0689279	0.115643	no	up	1.50183	0.586725	0.63812	0.735124	no	up	1.19457	0.256486	0.77858	0.851823	no	up
TRINITY_DN10086_c1_g1	hypothetical protein L1887_29323 [Cichorium endivia]	0.600593	-0.73554	2.93268e-125	9.03234e-124	no	down	0.894549	-0.160767	1.63749e-05	5.70289e-05	no	down	0.824311	-0.278739	4.78867e-13	3.306e-12	no	down					COG0457(S:Function unknown)	COG0457(repeat-containing protein)	sp|O81629|KLCR1_ARATH(Protein KINESIN LIGHT CHAIN-RELATED 1 OS=Arabidopsis thaliana OX=3702 GN=KLCR1 PE=1 SV=1)	PF13424(TPR_12:Tetratricopeptide repeat); PF13374(TPR_10:Tetratricopeptide repeat); PF00515(TPR_1:Tetratricopeptide repeat); PF07719(TPR_2:Tetratricopeptide repeat); PF17874(TPR_MalT:MalT-like TPR region); PF13181(TPR_8:Tetratricopeptide repeat); PF14938(SNAP:Soluble NSF attachment protein, SNAP); PF09976(TPR_21:Tetratricopeptide repeat-like domain); PF09986(DUF2225:Uncharacterized protein conser…
TRINITY_DN10086_c2_g1		0.545131	-0.875324	0.809227	1	no	down	2.69408	1.42979	0.366987	0.483498	no	up	0.463635	-1.10894	0.407137	0.534123	no	down
TRINITY_DN10087_c0_g1	histidine kinase CKI1 [Lactuca sativa]	1.27522	0.350745	0.342183	0.443531	no	up	0.798441	-0.324743	0.553103	0.663428	no	down	1.14559	0.196091	0.377787	0.505981	no	up	GO:0009553(biological_process:embryo sac development); GO:0080117(biological_process:secondary growth); GO:0010087(biological_process:phloem or xylem histogenesis); GO:0000155(molecular_function:phosphorelay sensor kinase activity); GO:0005886(cellular_component:plasma membrane); GO:0042803(molecular_function:protein homodimerization activity)				ENOG410XT1K(T:Signal transduction mechanisms)	ENOG410XT1K(Histidine kinase)	sp|O22267|CKI1_ARATH(Histidine kinase CKI1 OS=Arabidopsis thaliana OX=3702 GN=CKI1 PE=1 SV=1)	PF02518(HATPase_c:Histidine kinase-, DNA gyrase B-, and HSP90-like ATPase)
TRINITY_DN10088_c0_g1	hypothetical protein L1887_27314 [Cichorium endivia]	1.22509	0.292892	5.48585e-64	9.43913e-63	no	up	1.88454	0.91421	0	0	no	up	1.3661	0.450067	2.6744e-121	1.4247e-119	no	up	GO:0016740(molecular_function:transferase activity); GO:0006511(biological_process:ubiquitin-dependent protein catabolic process); GO:0005634(cellular_component:nucleus); GO:0005524(molecular_function:ATP binding)	K06689	UBE2D, UBC4, UBC5	map03083(Polycomb repressive complex); map04120(Ubiquitin mediated proteolysis); map04141(Protein processing in endoplasmic reticulum)	COG5078(O:Posttranslational modification, protein turnover, chaperones)	COG5078(ubiquitin-conjugating enzyme)	sp|P35133|UBC10_ARATH(Ubiquitin-conjugating enzyme E2 10 OS=Arabidopsis thaliana OX=3702 GN=UBC10 PE=1 SV=1)	PF00179(UQ_con:Ubiquitin-conjugating enzyme); PF05773(RWD:RWD domain)
TRINITY_DN10088_c1_g1		0.507955	-0.977228	0.108673	0.171333	no	down	0.475062	-1.07381	0.203602	0.300651	no	down	0.631857	-0.662331	0.0956113	0.166208	no	down
TRINITY_DN10088_c2_g1	unnamed protein product [Lactuca saligna]	1.78088	0.832588	6.3184e-07	2.16426e-06	no	up	1.4201	0.505992	0.0523502	0.0969253	no	up	1.29545	0.373455	0.0416693	0.0812756	no	up	GO:0016740(molecular_function:transferase activity); GO:0016020(cellular_component:membrane); GO:0016874(molecular_function:ligase activity); GO:0005524(molecular_function:ATP binding)						sp|P35133|UBC10_ARATH(Ubiquitin-conjugating enzyme E2 10 OS=Arabidopsis thaliana OX=3702 GN=UBC10 PE=1 SV=1)
TRINITY_DN10089_c0_g1		2.50678	1.32584	6.1134e-06	1.91242e-05	yes	up	3.5227	1.81668	5.25367e-05	0.000171858	yes	up	2.47381	1.30674	4.06954e-05	0.000136561	yes	up
TRINITY_DN10089_c0_g2		0.0112773	-6.47044	3.10733e-07	1.09292e-06	yes	down	0.0080708	-6.95307	5.64647e-08	2.53717e-07	yes	down	0.0040003	-7.96568	4.03168e-11	2.42059e-10	yes	down								PF20481(DUF6721:Domain of unknown function (DUF6721))
TRINITY_DN10089_c0_g3		12.5036	3.64427	0.0181371	0.0349063	yes	up	1.78318	0.834454	0.721505	1	no	up	0.314765	-1.66765	0.680118	1	no	down
TRINITY_DN10089_c1_g1		76.1092	6.25	9.07776e-07	3.06907e-06	yes	up	145.536	7.18523	2.03604e-08	9.49902e-08	yes	up	45.7701	5.51633	7.95481e-05	0.00025693	yes	up
TRINITY_DN10089_c1_g2		0.0736068	-3.76402	1.46402e-35	1.59198e-34	yes	down	3.28424	1.71556	0.000658417	0.00183474	yes	up	0.725523	-0.462907	0.287191	0.4074	no	down
TRINITY_DN10089_c1_g3		1.29169	0.369263	0.417556	0.520535	no	up	1.30555	0.384663	0.601223	0.704353	no	up	0.528696	-0.919491	0.131925	0.217802	no	down
TRINITY_DN1008_c0_g1	uncharacterized protein LOC111913284 [Lactuca sativa]	1.02539	0.0361719	0.615509	0.705745	no	up	0.853556	-0.228442	0.0380173	0.0733854	no	down	1.10072	0.138447	0.055047	0.10386	no	up					ENOG41119UA(S:Function unknown)	ENOG41119UA(-)	sp|Q84JN2|TIN1_ARATH(Protein TUNICAMYCIN INDUCED 1 OS=Arabidopsis thaliana OX=3702 GN=TIN1 PE=1 SV=1)
TRINITY_DN10090_c0_g1		0.364427	-1.4563	0.0958997	0.153777	no	down	1.57328	0.653771	0.496379	0.611963	no	up	1.16741	0.223307	0.659013	0.761104	no	up
TRINITY_DN10090_c0_g2	unnamed protein product [Lactuca saligna]	1.55278	0.634855	5.65618e-40	6.68574e-39	no	up	1.00138	0.0019892	0.975584	0.982606	no	up	1.1693	0.225643	3.27246e-06	1.25555e-05	no	up	GO:0016020(cellular_component:membrane)	K10601	SYVN1, HRD1	map04120(Ubiquitin mediated proteolysis); map04141(Protein processing in endoplasmic reticulum)	COG5243(O:Posttranslational modification, protein turnover, chaperones)	COG5243(zinc ion binding)	sp|Q9LW77|HRD1A_ARATH(ERAD-associated E3 ubiquitin-protein ligase HRD1A OS=Arabidopsis thaliana OX=3702 GN=HRD1A PE=2 SV=1)	PF13639(zf-RING_2:Ring finger domain); PF12678(zf-rbx1:RING-H2 zinc finger domain); PF00097(zf-C3HC4:Zinc finger, C3HC4 type (RING finger)); PF13445(zf-RING_UBOX:RING-type zinc-finger); PF13923(zf-C3HC4_2:Zinc finger, C3HC4 type (RING finger)); PF13920(zf-C3HC4_3:Zinc finger, C3HC4 type (RING finger))
TRINITY_DN10091_c0_g1		28.2732	4.82136	1.14836e-20	8.44285e-20	yes	up	19.1748	4.26114	1.45958e-27	1.71647e-26	yes	up	30.5128	4.93134	5.31844e-23	5.98935e-22	yes	up
TRINITY_DN10091_c0_g2	hypothetical protein L6452_22032 [Arctium lappa]	1.41682	0.502656	0.230204	0.319312	no	up	1.30592	0.385067	0.326819	0.441934	no	up	0.787073	-0.345431	0.51757	0.640251	no	down	GO:0005853(cellular_component:eukaryotic translation elongation factor 1 complex); GO:0005829(cellular_component:cytosol); GO:0003714(molecular_function:transcription corepressor activity); GO:0005085(molecular_function:guanyl-nucleotide exchange factor activity); GO:0016740(molecular_function:transferase activity); GO:0003746(molecular_function:translation elongation factor activity); GO:0006414…	K03232	EEF1B		COG2092(J:Translation, ribosomal structure and biogenesis)	COG2092(Promotes the exchange of GDP for GTP in EF-1-alpha GDP, thus allowing the regeneration of EF-1-alpha GTP that could then be used to form the ternary complex EF-1-alpha GTP AAtRNA (By similarity))	sp|Q84WM9|EF1B1_ARATH(Elongation factor 1-beta 1 OS=Arabidopsis thaliana OX=3702 GN=At5g12110 PE=2 SV=2)
TRINITY_DN10091_c0_g3	uncharacterized protein At4g14342 [Cynara cardunculus var. scolymus]	1.30014	0.378668	1.33566e-13	7.23607e-13	no	up	0.810092	-0.303843	0.000105752	0.000331571	no	down	1.24949	0.321343	6.96355e-09	3.47822e-08	no	up	GO:0000398(biological_process:mRNA splicing, via spliceosome)	K12832	SF3B5, SF3B10	map03040(Spliceosome)	ENOG4111NTV(A:RNA processing and modification)	ENOG4111NTV(Splicing factor 3b subunit)	sp|Q9LW64|SF3BA_ARATH(Uncharacterized protein At3g23325 OS=Arabidopsis thaliana OX=3702 GN=At3g23325 PE=3 SV=1)	PF07189(SF3b10:Splicing factor 3B subunit 10 (SF3b10))
TRINITY_DN10091_c0_g4		0.645183	-0.63222	0.789924	0.84835	no	down	0.286014	-1.80584	0.308635	0.422273	no	down	0.149243	-2.74427	0.137307	0.224996	no	down
TRINITY_DN10092_c0_g1	VQ motif-containing protein 22 [Lactuca sativa]	2.10592	1.07445	1.28982e-73	2.49922e-72	yes	up	1.22158	0.28875	0.009941	0.0223102	no	up	1.56878	0.649641	6.37475e-15	4.94973e-14	no	up					ENOG410ZCTV(S:Function unknown)	ENOG410ZCTV(VQ motif-containing protein)	sp|Q9LIE6|VQ22_ARATH(VQ motif-containing protein 22 OS=Arabidopsis thaliana OX=3702 GN=VQ22 PE=2 SV=1)	PF05678(VQ:VQ motif)
TRINITY_DN10093_c0_g1	uncharacterized protein LOC128127135 [Lactuca sativa]	2.09393	1.06621	1.81951e-06	5.9914e-06	yes	up	13.1177	3.71345	1.00188e-102	3.76758e-101	yes	up	1.63079	0.705567	0.0129428	0.0287573	no	up
TRINITY_DN10093_c0_g2		2.62246	1.39092	0.0831401	0.135776	no	up	0.742482	-0.429572	0.492154	0.607943	no	down	2.92916	1.55049	0.310447	0.434036	no	up
TRINITY_DN10093_c0_g3	unnamed protein product [Lactuca virosa]	1.15728	0.21074	0.0301111	0.0552171	no	up	0.488379	-1.03393	4.35678e-41	7.16216e-40	yes	down	0.764134	-0.388102	0.0639181	0.117547	no	down	GO:0003700(molecular_function:transcription factor activity, sequence-specific DNA binding); GO:0016602(cellular_component:CCAAT-binding factor complex); GO:0003677(molecular_function:DNA binding)	K08064	NFYA, HAP2		COG5224(K:Transcription)	COG5224(Nuclear transcription factor Y)	sp|Q9M9X4|NFYA2_ARATH(Nuclear transcription factor Y subunit A-2 OS=Arabidopsis thaliana OX=3702 GN=NFYA2 PE=1 SV=1)	PF02045(CBFB_NFYA:CCAAT-binding transcription factor (CBF-B/NF-YA) subunit B)
TRINITY_DN10093_c0_g4		1	0	1	1	no	no change	3.98959	1.99624	0.588473	1	no	up	0.556383	-0.845851	0.835782	1	no	down
TRINITY_DN10093_c0_g5		1	0	1	1	no	no change	114.988	6.84533	1.73086e-07	7.4201e-07	yes	up	1	0	1	1	no	no change
TRINITY_DN10094_c0_g1		1.08107	0.112454	0.740451	0.808935	no	up	4.0503	2.01803	3.71337e-06	1.39348e-05	yes	up	1.72545	0.786969	0.0617543	0.114288	no	up
TRINITY_DN10094_c0_g2	unnamed protein product [Lactuca virosa]	1.44687	0.532936	2.95516e-14	1.65843e-13	no	up	1.14184	0.191357	0.0462125	0.0871185	no	up	1.32262	0.4034	4.30897e-08	2.00382e-07	no	up					ENOG410ZIM9(S:Function unknown)	ENOG410ZIM9(Coiled-coil domain-containing protein)	sp|Q68EY7|C124A_XENLA(Coiled-coil domain-containing protein 124-A OS=Xenopus laevis OX=8355 GN=ccdc124-a PE=2 SV=1)	PF06244(Ccdc124:Coiled-coil domain-containing protein 124 /Oxs1)
TRINITY_DN10095_c0_g1	unnamed protein product [Lactuca virosa]	1.30162	0.380308	0.045462	0.0800922	no	up	0.626131	-0.675464	0.0133675	0.0291583	no	down	0.964541	-0.052085	0.746554	0.831597	no	down					ENOG410YQD5(S:Function unknown)	ENOG410YQD5(BSD domain-containing protein)		PF03909(BSD:BSD domain)
TRINITY_DN10096_c0_g1	serine/threonine protein phosphatase 2A 57 kDa regulatory subunit B' kappa isoform isoform X1 [Lactuca sativa]	0.219423	-2.18821	5.79212e-68	1.04212e-66	yes	down	0.853021	-0.229348	0.0866675	0.148776	no	down	0.1264	-2.98393	2.67734e-34	4.24217e-33	yes	down		K11584	PPP2R5	map03015(mRNA surveillance pathway)	ENOG410XQJW(T:Signal transduction mechanisms)	ENOG410XQJW(Protein phosphatase 2, regulatory subunit B)	sp|Q93YV6|2A5K_ARATH(Serine/threonine protein phosphatase 2A 57 kDa regulatory subunit B' kappa isoform OS=Arabidopsis thaliana OX=3702 GN=B'KAPPA PE=1 SV=1)	PF01603(B56:Protein phosphatase 2A regulatory B subunit (B56 family))
TRINITY_DN10096_c1_g1		170.552	7.41406	6.32795e-10	2.73822e-09	yes	up	328.13	8.35812	8.21129e-12	4.96173e-11	yes	up	98.5696	6.62307	5.78616e-08	2.65648e-07	yes	up
TRINITY_DN10097_c0_g1	unnamed protein product [Lactuca virosa]	0.877317	-0.18883	0.760538	0.825185	no	down	4.67819	2.22595	4.95911e-51	9.82105e-50	yes	up	1.37483	0.459256	0.818428	0.878474	no	up	GO:0016788(molecular_function:hydrolase activity, acting on ester bonds)				COG3240(S:Function unknown)	COG3240(GDSL esterase lipase)	sp|Q9C648|GDL23_ARATH(GDSL esterase/lipase At1g58430 OS=Arabidopsis thaliana OX=3702 GN=At1g58430 PE=2 SV=1)	PF00657(Lipase_GDSL:GDSL-like Lipase/Acylhydrolase)
TRINITY_DN10098_c0_g1	unnamed protein product [Lactuca saligna]	0.160843	-2.63627	1.7121e-108	4.59101e-107	yes	down	0.227398	-2.13671	4.492e-202	3.16581e-200	yes	down	0.611093	-0.710535	0.554811	0.67422	no	down		K00344	qor, CRYZ		COG0604(C:Energy production and conversion)	COG0604(alcohol dehydrogenase)	sp|P43903|QOR_PSEAE(Quinone oxidoreductase OS=Pseudomonas aeruginosa (strain ATCC 15692 / DSM 22644 / CIP 104116 / JCM 14847 / LMG 12228 / 1C / PRS 101 / PAO1) OX=208964 GN=qor PE=3 SV=2)	PF00107(ADH_zinc_N:Zinc-binding dehydrogenase); PF13602(ADH_zinc_N_2:Zinc-binding dehydrogenase); PF08240(ADH_N:Alcohol dehydrogenase GroES-like domain)
TRINITY_DN10098_c0_g2		0.280124	-1.83586	0.64987	1	no	down	0.0808098	-3.62933	0.0726549	0.128348	no	down	1	0	1	1	no	no change
TRINITY_DN10099_c0_g1	hypothetical protein L2E82_35813 [Cichorium intybus]	2.01601	1.0115	0.0112642	0.0226367	yes	up	1.96878	0.977302	0.0474308	0.0891354	no	up	3.06996	1.61822	3.86914e-13	2.68669e-12	yes	up
TRINITY_DN1009_c0_g1	unnamed protein product [Lactuca virosa]	0.657972	-0.603902	5.19155e-23	4.12218e-22	no	down	0.376434	-1.40953	9.65032e-26	1.0762e-24	yes	down	1.02613	0.0372127	0.551472	0.671211	no	up	GO:0016020(cellular_component:membrane); GO:0055085(biological_process:transmembrane transport)				ENOG410ZRF1(S:Function unknown)	ENOG410ZRF1(Solute carrier family 25)	sp|Q9LJX5|BRTL1_ARATH(Probable mitochondrial adenine nucleotide transporter BTL1 OS=Arabidopsis thaliana OX=3702 GN=At3g20240 PE=2 SV=1)	PF00153(Mito_carr:Mitochondrial carrier protein)
TRINITY_DN100_c0_g1	unnamed protein product [Lactuca saligna]	2.80578	1.4884	2.21649e-230	1.2329e-228	yes	up	0.635187	-0.654748	1.54033e-28	1.8606e-27	no	down	1.82456	0.867553	3.07895e-141	1.9272e-139	no	up		K13496	UGT73C	map00908(Zeatin biosynthesis)	COG1819(S:Function unknown)	COG1819(Transferase)	sp|Q9ZQ96|U73C3_ARATH(UDP-glycosyltransferase 73C3 OS=Arabidopsis thaliana OX=3702 GN=UGT73C3 PE=2 SV=1)	PF00201(UDPGT:UDP-glucoronosyl and UDP-glucosyl transferase)
TRINITY_DN10100_c0_g1		0.81069	-0.302778	0.548302	0.644946	no	down	0.339453	-1.55872	0.0571124	0.104423	no	down	0.0723002	-3.78986	0.0518384	0.0987215	no	down
TRINITY_DN10101_c0_g1		0.591542	-0.757449	0.461279	0.563608	no	down	0.979794	-0.0294503	0.982323	0.987276	no	down	0.709666	-0.494788	0.486538	0.611024	no	down
TRINITY_DN10101_c0_g2	dihydroneopterin aldolase 2 [Lactuca sativa]	0.882656	-0.180076	0.15968	0.237003	no	down	0.309439	-1.69227	2.01923e-39	3.21035e-38	yes	down	0.985861	-0.0205432	0.880689	0.924744	no	down	GO:0004150(molecular_function:dihydroneopterin aldolase activity); GO:0016020(cellular_component:membrane); GO:0046654(biological_process:tetrahydrofolate biosynthetic process); GO:0046656(biological_process:folic acid biosynthetic process)	K01633	folB	map00790(Folate biosynthesis); map01240(Biosynthesis of cofactors)	COG1539(H:Coenzyme transport and metabolism)	COG1539(dihydroneopterin aldolase)	sp|Q9FM54|FOLB2_ARATH(Dihydroneopterin aldolase 2 OS=Arabidopsis thaliana OX=3702 GN=FOLB2 PE=1 SV=1)	PF02152(FolB:Dihydroneopterin aldolase)
TRINITY_DN10102_c0_g1	hypothetical protein L1987_63073 [Smallanthus sonchifolius]	0.147576	-2.76047	0.0440946	0.0779787	no	down	0.0777093	-3.68577	0.061176	0.11074	no	down	0.272026	-1.87818	0.141845	0.230981	no	down	GO:0004177(molecular_function:aminopeptidase activity); GO:0016787(molecular_function:hydrolase activity)				COG0596(S:Function unknown)	COG0596(Alpha beta hydrolase)
TRINITY_DN10103_c0_g1	serine/threonine protein phosphatase 2A 57 kDa regulatory subunit B' beta isoform [Lactuca sativa]	1.12328	0.167713	0.0568854	0.0977128	no	up	0.969238	-0.0450773	0.629366	0.727715	no	down	0.959488	-0.0596632	0.650084	0.754182	no	down	GO:0019888(molecular_function:protein phosphatase regulator activity); GO:0007165(biological_process:signal transduction); GO:0000159(cellular_component:protein phosphatase type 2A complex)	K11584	PPP2R5	map03015(mRNA surveillance pathway)	ENOG410XQJW(T:Signal transduction mechanisms)	ENOG410XQJW(Protein phosphatase 2, regulatory subunit B)	sp|O04376|2A5B_ARATH(Serine/threonine protein phosphatase 2A 57 kDa regulatory subunit B' beta isoform OS=Arabidopsis thaliana OX=3702 GN=B'BETA PE=1 SV=1)	PF01603(B56:Protein phosphatase 2A regulatory B subunit (B56 family))
TRINITY_DN10104_c0_g1	hypothetical protein L1887_06594 [Cichorium endivia]	21.4285	4.42146	0.00670534	0.014033	yes	up	22.6945	4.50427	0.00970592	0.0218308	yes	up	13.6175	3.7674	0.0627456	0.115725	no	up					COG2801(L:Replication, recombination and repair)	COG2801(Retrotransposon protein)	sp|P10978|POLX_TOBAC(Retrovirus-related Pol polyprotein from transposon TNT 1-94 OS=Nicotiana tabacum OX=4097 PE=2 SV=1)	PF07727(RVT_2:Reverse transcriptase (RNA-dependent DNA polymerase))
TRINITY_DN10105_c0_g1		0.170869	-2.54904	0.000395342	0.00100055	yes	down	1.1192	0.162462	0.867721	0.914853	no	up	0.482317	-1.05195	0.0692357	0.126035	no	down
TRINITY_DN10105_c1_g1	unnamed protein product [Lactuca saligna]	0.213916	-2.22488	0	0	yes	down	0.791779	-0.33683	4.44408e-12	2.73208e-11	no	down	0.835225	-0.259763	1.16894e-08	5.73186e-08	no	down					ENOG410Y929(O:Posttranslational modification, protein turnover, chaperones)	ENOG410Y929(DNAJ heat shock N-terminal domain-containing protein)		PF00515(TPR_1:Tetratricopeptide repeat); PF07719(TPR_2:Tetratricopeptide repeat); PF13371(TPR_9:Tetratricopeptide repeat)
TRINITY_DN10105_c1_g2	unnamed protein product [Lactuca virosa]	0.4832	-1.04931	1.14992e-135	3.81721e-134	yes	down	1.41179	0.497522	3.00324e-20	2.78353e-19	no	up	0.779753	-0.358912	8.38302e-20	8.31852e-19	no	down					ENOG410Y929(O:Posttranslational modification, protein turnover, chaperones)	ENOG410Y929(DNAJ heat shock N-terminal domain-containing protein)		PF00515(TPR_1:Tetratricopeptide repeat); PF13432(TPR_16:Tetratricopeptide repeat); PF07719(TPR_2:Tetratricopeptide repeat); PF13371(TPR_9:Tetratricopeptide repeat); PF13428(TPR_14:Tetratricopeptide repeat)
TRINITY_DN10105_c1_g3		76.3226	6.25404	9.14576e-07	3.09084e-06	yes	up	61.429	5.94085	2.30118e-05	7.86912e-05	yes	up	71.9957	6.16984	1.84494e-06	7.27497e-06	yes	up
TRINITY_DN10106_c0_g1	uncharacterized protein LOC111907395 [Lactuca sativa]	1.10019	0.137752	0.0489695	0.0854723	no	up	0.754663	-0.406095	2.61949e-05	8.88382e-05	no	down	1.15138	0.203362	0.00396429	0.00981065	no	up		K24815	HEATR6		ENOG410XNWJ(S:Function unknown)	ENOG410XNWJ(HEAT repeat containing 6)	sp|Q5R5R2|HEAT6_PONAB(HEAT repeat-containing protein 6 OS=Pongo abelii OX=9601 GN=HEATR6 PE=2 SV=1)	PF13251(DUF4042:Domain of unknown function (DUF4042)); PF02985(HEAT:HEAT repeat); PF13513(HEAT_EZ:HEAT-like repeat); PF01602(Adaptin_N:Adaptin N terminal region)
TRINITY_DN10106_c1_g1	unnamed protein product [Lactuca virosa]	0.610135	-0.712799	1.87637e-06	6.17109e-06	no	down	1.43492	0.520967	0.00146256	0.00384707	no	up	1.37452	0.458932	0.0674402	0.123238	no	up	GO:0052658(molecular_function:inositol-1,4,5-trisphosphate 5-phosphatase activity); GO:0052659(molecular_function:inositol-1,3,4,5-tetrakisphosphate 5-phosphatase activity); GO:0004439(molecular_function:phosphatidylinositol-4,5-bisphosphate 5-phosphatase activity); GO:0034485(molecular_function:phosphatidylinositol-3,4,5-trisphosphate 5-phosphatase activity); GO:0046856(biological_process:phosph…				COG5411(T:Signal transduction mechanisms)	COG5411(inositol)	sp|Q0WQ41|IP5P7_ARATH(Type IV inositol polyphosphate 5-phosphatase 7 OS=Arabidopsis thaliana OX=3702 GN=IP5P7 PE=1 SV=1)
TRINITY_DN10107_c0_g1	unnamed protein product [Lactuca virosa]	0.740945	-0.432561	0.323589	0.423894	no	down	0.668971	-0.579984	0.179257	0.271028	no	down	0.586851	-0.768934	0.301656	0.423736	no	down
TRINITY_DN10108_c0_g1	uncharacterized protein LOC111904112 [Lactuca sativa]	1.06779	0.0946314	0.549828	0.646365	no	up	3.34966	1.74402	1.71852e-77	4.92118e-76	yes	up	0.269647	-1.89085	6.06074e-23	6.81277e-22	yes	down	GO:0016020(cellular_component:membrane); GO:0005634(cellular_component:nucleus); GO:0030015(cellular_component:CCR4-NOT core complex); GO:0017148(biological_process:negative regulation of translation)	K12604	CNOT1, NOT1	map03018(RNA degradation)	COG5103(K:Transcription)	COG5103(Ccr4-NOT transcription complex, subunit)		PF03094(Mlo:Mlo family)
TRINITY_DN10109_c0_g2	cytochrome c oxidase subunit 2, partial [Genlisea aurea]	1.90173	0.927315	0.820224	1	no	up	1	0	1	1	no	no change	177.163	7.46893	1.04528e-09	5.60606e-09	yes	up	GO:0004129(molecular_function:cytochrome-c oxidase activity); GO:0016020(cellular_component:membrane); GO:0005739(cellular_component:mitochondrion); GO:0005743(cellular_component:mitochondrial inner membrane); GO:0070469(cellular_component:respiratory chain); GO:0005507(molecular_function:copper ion binding)	K02261	COX2	map00190(Oxidative phosphorylation)	COG1622(C:Energy production and conversion)	COG1622(Subunits I and II form the functional core of the enzyme complex. Electrons originating in cytochrome c are transferred via heme a and Cu(A) to the binuclear center formed by heme a3 and Cu(B) (By similarity))	sp|Q85TA0|COX2_DROAI(Cytochrome c oxidase subunit 2 OS=Drosophila affinis OX=7246 GN=mt:CoII PE=3 SV=2)	PF02790(COX2_TM:Cytochrome C oxidase subunit II, transmembrane domain)
TRINITY_DN10109_c0_g3	cytochrome c oxidase subunit 2, partial [Genlisea aurea]	1	0	1	1	no	no change	0.0060323	-7.37308	4.88028e-09	2.40191e-08	yes	down	1	0	1	1	no	no change	GO:0004129(molecular_function:cytochrome-c oxidase activity); GO:0016020(cellular_component:membrane); GO:0005739(cellular_component:mitochondrion); GO:0005743(cellular_component:mitochondrial inner membrane); GO:0070469(cellular_component:respiratory chain); GO:0005507(molecular_function:copper ion binding)	K02261	COX2	map00190(Oxidative phosphorylation)	COG1622(C:Energy production and conversion)	COG1622(Subunits I and II form the functional core of the enzyme complex. Electrons originating in cytochrome c are transferred via heme a and Cu(A) to the binuclear center formed by heme a3 and Cu(B) (By similarity))	sp|P98025|COX2_CHOBI(Cytochrome c oxidase subunit 2 OS=Choristoneura occidentalis biennis OX=2911890 GN=COII PE=3 SV=1)	PF02790(COX2_TM:Cytochrome C oxidase subunit II, transmembrane domain)
TRINITY_DN1010_c0_g1	prefoldin subunit 1 [Lactuca sativa]	0.852748	-0.229808	0.000272688	0.000704958	no	down	0.655876	-0.608504	1.1687e-10	6.53492e-10	no	down	1.06738	0.094071	0.192175	0.294963	no	up		K09548	PFDN1		ENOG4111Q46(O:Posttranslational modification, protein turnover, chaperones); ENOG4111W40(O:Posttranslational modification, protein turnover, chaperones)	ENOG4111Q46(protein folding); ENOG4111W40(Prefoldin, subunit)	sp|Q94AF7|PFD1_ARATH(Prefoldin subunit 1 OS=Arabidopsis thaliana OX=3702 GN=PFD1 PE=1 SV=1)	PF01920(Prefoldin_2:Prefoldin subunit)
TRINITY_DN1010_c0_g2		0.767278	-0.382178	0.71454	0.786687	no	down	0.909201	-0.137328	0.902752	0.937933	no	down	1.08393	0.116267	0.951799	0.967957	no	up
TRINITY_DN10110_c0_g1	uncharacterized protein LOC111912019 [Lactuca sativa]	1.48071	0.566288	9.50835e-09	3.7778e-08	no	up	0.737568	-0.439152	0.000996801	0.00269933	no	down	1.15362	0.206173	0.0173147	0.0374127	no	up	GO:0016020(cellular_component:membrane); GO:0004601(molecular_function:peroxidase activity)	K09775	K09775		COG1963(S:Function unknown)	COG1963(Acid phosphatase vanadium-dependent haloperoxidase related)	sp|O32107|YUID_BACSU(Uncharacterized membrane protein YuiD OS=Bacillus subtilis (strain 168) OX=224308 GN=yuiD PE=4 SV=1)	PF02681(DUF212:Divergent PAP2 family)
TRINITY_DN10110_c0_g2		1	0	1	1	no	no change	1.13081	0.17736	0.958515	1	no	up	3.94919	1.98156	0.425635	0.552622	no	up
TRINITY_DN10110_c1_g1		0.959596	-0.0595008	0.907447	0.93496	no	down	1.69819	0.763995	0.114215	0.18742	no	up	1.45652	0.542522	0.190614	0.293072	no	up
TRINITY_DN10110_c1_g2		1.59861	0.676815	0.363011	0.465162	no	up	1.77551	0.828232	0.257913	0.365085	no	up	0.766789	-0.383099	0.59586	0.710244	no	down
TRINITY_DN10111_c0_g1		0.485828	-1.04148	2.39545e-06	7.80328e-06	yes	down	0.504929	-0.985846	0.000534588	0.00151183	no	down	0.565222	-0.82311	9.67586e-06	3.50984e-05	no	down
TRINITY_DN10111_c0_g2	DNA replication ATP-dependent helicase/nuclease JHS1 [Lactuca sativa]	0.69136	-0.532491	0.00092405	0.00222381	no	down	0.295538	-1.75858	4.78098e-07	1.96391e-06	yes	down	1.0487	0.0685996	0.842195	0.897636	no	up	GO:0051539(molecular_function:4 iron, 4 sulfur cluster binding); GO:0006281(biological_process:DNA repair); GO:0017116(molecular_function:single-stranded DNA-dependent ATP-dependent DNA helicase activity); GO:0017108(molecular_function:5'-flap endonuclease activity); GO:0033567(biological_process:DNA replication, Okazaki fragment processing); GO:0016887(molecular_function:ATPase activity); GO:000…	K10742	DNA2	map03030(DNA replication)	COG1112(L:Replication, recombination and repair)	COG1112(Helicase)	sp|A0A1P8ASY1|JHS1_ARATH(DNA replication ATP-dependent helicase/nuclease JHS1 OS=Arabidopsis thaliana OX=3702 GN=JHS1 PE=2 SV=1)	PF08696(Dna2:DNA replication factor Dna2); PF13087(AAA_12:AAA domain); PF13086(AAA_11:AAA domain); PF13604(AAA_30:AAA domain); PF13245(AAA_19:AAA domain); PF12705(PDDEXK_1:PD-(D/E)XK nuclease superfamily); PF00580(UvrD-helicase:UvrD/REP helicase N-terminal domain)
TRINITY_DN10111_c0_g3	protein MALE DISCOVERER 2 [Lactuca sativa]	0.0661646	-3.9178	0.000892215	0.00215151	yes	down	0.976738	-0.0339563	0.958932	0.971073	no	down	0.657085	-0.605848	0.319334	0.444101	no	down	GO:0050832(biological_process:defense response to fungus); GO:0016020(cellular_component:membrane); GO:0005524(molecular_function:ATP binding); GO:0004672(molecular_function:protein kinase activity)				ENOG410ZQU1(T:Signal transduction mechanisms); COG0515(T:Signal transduction mechanisms)	ENOG410ZQU1(LRR receptor-like serine threonine-protein kinase); COG0515(Serine Threonine protein kinase)	sp|C0LGQ4|MDIS2_ARATH(Protein MALE DISCOVERER 2 OS=Arabidopsis thaliana OX=3702 GN=MDIS2 PE=1 SV=1)
TRINITY_DN10111_c1_g1	unnamed protein product [Lactuca saligna]	2.63865	1.3998	8.98601e-05	0.000246899	yes	up	1.49588	0.580998	0.165349	0.253553	no	up	1.67204	0.741612	0.0475291	0.0913886	no	up
TRINITY_DN10111_c1_g2		0.548029	-0.867677	0.0458706	0.0807158	no	down	0.725423	-0.463105	0.438737	0.55657	no	down	0.680529	-0.555272	0.321482	0.446281	no	down
TRINITY_DN10111_c1_g3		1.32388	0.404767	0.67204	0.752528	no	up	3.39941	1.76528	0.0227759	0.0468213	yes	up	15.1304	3.91938	0.00809709	0.0188513	yes	up
TRINITY_DN10112_c0_g1		1.38113	0.465848	0.00110425	0.00263038	no	up	0.903147	-0.146967	0.589432	0.694187	no	down	1.21636	0.282576	0.0286889	0.0586315	no	up
TRINITY_DN10113_c0_g1	hypothetical protein LSAT_V11C400175230 [Lactuca sativa]	0.418282	-1.25745	0.324876	0.425272	no	down	1.19866	0.261422	0.580545	0.686739	no	up	4.87579	2.28564	0.150956	0.243023	no	up	GO:0046872(molecular_function:metal ion binding)				ENOG41113TD(S:Function unknown)	ENOG41113TD(C1-like domain)	sp|Q6NQN8|VLG_ARATH(Protein VACUOLELESS GAMETOPHYTES OS=Arabidopsis thaliana OX=3702 GN=VLG PE=1 SV=1)	PF03107(C1_2:C1 domain); PF00130(C1_1:Phorbol esters/diacylglycerol binding domain (C1 domain)); PF17120(zf-RING_16:RING/Ubox like zinc-binding domain); PF13832(zf-HC5HC2H_2:PHD-zinc-finger like domain)
TRINITY_DN10113_c0_g2	unnamed protein product [Lactuca virosa]	0.976393	-0.0344654	0.993261	1	no	down	0.548177	-0.867286	0.109468	0.180898	no	down	2.68748	1.42626	0.0111603	0.0252094	yes	up	GO:0046872(molecular_function:metal ion binding)				ENOG41113TD(S:Function unknown)	ENOG41113TD(C1-like domain)	sp|Q6NQN8|VLG_ARATH(Protein VACUOLELESS GAMETOPHYTES OS=Arabidopsis thaliana OX=3702 GN=VLG PE=1 SV=1)	PF03107(C1_2:C1 domain); PF17120(zf-RING_16:RING/Ubox like zinc-binding domain); PF00130(C1_1:Phorbol esters/diacylglycerol binding domain (C1 domain))
TRINITY_DN10114_c0_g1	unnamed protein product [Lactuca virosa]	0.184767	-2.43622	0.0983404	0.157208	no	down	0.39754	-1.33083	1.31725e-21	1.28168e-20	yes	down	0.0887929	-3.49341	0.0277383	0.0568833	no	down	GO:0003700(molecular_function:transcription factor activity, sequence-specific DNA binding); GO:0003680(molecular_function:AT DNA binding); GO:0005634(cellular_component:nucleus)				ENOG410YG7Z(S:Function unknown)	ENOG410YG7Z(DNA-binding protein ESCAROLA-like)	sp|O23620|AHL23_ARATH(AT-hook motif nuclear-localized protein 23 OS=Arabidopsis thaliana OX=3702 GN=AHL23 PE=1 SV=1)	PF03479(PCC:Plants and Prokaryotes Conserved (PCC) domain)
TRINITY_DN10115_c0_g1		1.60756	0.684871	0.449364	0.551596	no	up	0.695007	-0.5249	0.755372	0.827798	no	down	2.08312	1.05875	0.261344	0.377853	no	up
TRINITY_DN10116_c0_g1	hypothetical protein L1887_40686 [Cichorium endivia]	0.956493	-0.0641737	0.158681	0.23567	no	down	1.65978	0.730993	1.90563e-56	4.11403e-55	no	up	0.688002	-0.539515	1.07985e-20	1.11418e-19	no	down	GO:0016620(molecular_function:oxidoreductase activity, acting on the aldehyde or oxo group of donors, NAD or NADP as acceptor)	K00131	gapN	map00010(Glycolysis / Gluconeogenesis); map00030(Pentose phosphate pathway)	COG1012(C:Energy production and conversion)	COG1012(Dehydrogenase)	sp|P93338|GAPN_NICPL(NADP-dependent glyceraldehyde-3-phosphate dehydrogenase OS=Nicotiana plumbaginifolia OX=4092 GN=GAPN PE=2 SV=1)	PF00171(Aldedh:Aldehyde dehydrogenase family)
TRINITY_DN10116_c0_g3		0.161463	-2.63073	0.448027	1	no	down	5.2111	2.38159	0.250485	0.356526	no	up	1.08367	0.115922	0.977336	1	no	up
TRINITY_DN10117_c0_g1	unnamed protein product [Lactuca virosa]	1.28016	0.356321	8.29964e-08	3.05992e-07	no	up	0.66574	-0.58697	6.30835e-09	3.0768e-08	no	down	1.38975	0.474821	5.41307e-05	0.000178758	no	up	GO:0016020(cellular_component:membrane)				ENOG410YHKF(S:Function unknown)	ENOG410YHKF(-)
TRINITY_DN10118_c0_g1		0.0465223	-4.42593	4.52799e-10	1.97876e-09	yes	down	0.0422158	-4.56607	4.4539e-11	2.55998e-10	yes	down	0.0918397	-3.44474	7.14239e-07	2.93296e-06	yes	down
TRINITY_DN10118_c0_g2		0.342954	-1.54391	0.0781662	0.128638	no	down	1.0085	0.0122071	0.987753	0.990995	no	up	0.812265	-0.299977	0.691315	0.786303	no	down
TRINITY_DN10119_c0_g1	unnamed protein product [Lactuca virosa]	1.30166	0.380355	2.71217e-29	2.55567e-28	no	up	0.85822	-0.220581	9.22815e-07	3.68941e-06	no	down	1.24449	0.315554	7.80305e-14	5.65554e-13	no	up	GO:0004839(molecular_function:ubiquitin activating enzyme activity); GO:0005524(molecular_function:ATP binding)	K03178	UBE1, UBA1	map04120(Ubiquitin mediated proteolysis)	COG0476(H:Coenzyme transport and metabolism)	COG0476(small protein activating enzyme activity)	sp|P93028|UBE11_ARATH(Ubiquitin-activating enzyme E1 1 OS=Arabidopsis thaliana OX=3702 GN=UBA1 PE=1 SV=1)	PF10585(UBA_E1_SCCH:Ubiquitin-activating enzyme, SCCH domain); PF00899(ThiF:ThiF family); PF16190(E1_FCCH:Ubiquitin-activating enzyme E1 FCCH domain); PF09358(E1_UFD:Ubiquitin fold domain); PF16191(E1_4HB:Ubiquitin-activating enzyme E1 four-helix bundle)
TRINITY_DN1011_c0_g1	two-component response regulator-like PRR73 isoform X3 [Lactuca sativa]	0.773294	-0.370911	8.5217e-40	1.00269e-38	no	down	0.969136	-0.0452286	0.123187	0.199891	no	down	0.816816	-0.291917	2.06388e-34	3.29053e-33	no	down	GO:0000160(biological_process:phosphorelay signal transduction system); GO:0005634(cellular_component:nucleus); GO:0009736(biological_process:cytokinin-activated signaling pathway); GO:0048511(biological_process:rhythmic process)	K12129	PRR7	map04712(Circadian rhythm - plant)	COG5641(K:Transcription)	COG5641(Transcription factor)	sp|Q9LVG4|APRR3_ARATH(Two-component response regulator-like APRR3 OS=Arabidopsis thaliana OX=3702 GN=APRR3 PE=1 SV=1)	PF06203(CCT:CCT motif)
TRINITY_DN1011_c0_g2	unnamed protein product [Lactuca virosa]	1.16533	0.220737	0.000111177	0.000301854	no	up	1.1374	0.185734	0.00348968	0.00856214	no	up	1.13097	0.177563	0.000988621	0.00272021	no	up	GO:0003676(molecular_function:nucleic acid binding)	K17569	GPATCH2		ENOG410XP4Y(S:Function unknown)	ENOG410XP4Y(be involved in pre-mRNA splicing (By similarity))	sp|Q7TQC7|GPTC2_MOUSE(G patch domain-containing protein 2 OS=Mus musculus OX=10090 GN=Gpatch2 PE=1 SV=2)	PF01585(G-patch:G-patch domain); PF12656(G-patch_2:G-patch domain)
TRINITY_DN1011_c0_g3	two-component response regulator-like APRR3 isoform X2 [Lactuca sativa]	0.595748	-0.747226	1.64011e-50	2.33161e-49	no	down	0.917885	-0.123615	0.0706499	0.125285	no	down	0.717972	-0.478	1.57457e-24	1.87624e-23	no	down	GO:0000160(biological_process:phosphorelay signal transduction system); GO:0005634(cellular_component:nucleus); GO:0009736(biological_process:cytokinin-activated signaling pathway); GO:0048511(biological_process:rhythmic process)	K12129	PRR7	map04712(Circadian rhythm - plant)	COG5641(K:Transcription)	COG5641(Transcription factor)	sp|Q9LVG4|APRR3_ARATH(Two-component response regulator-like APRR3 OS=Arabidopsis thaliana OX=3702 GN=APRR3 PE=1 SV=1)	PF00072(Response_reg:Response regulator receiver domain)
TRINITY_DN1011_c0_g4		1.42077	0.506675	0.733	0.802442	no	up	1.28434	0.36103	0.779317	0.84342	no	up	1.52908	0.612663	0.43302	0.560103	no	up
TRINITY_DN1011_c1_g1	hypothetical protein L6452_37311 [Arctium lappa]	0.598928	-0.739545	5.57135e-05	0.000156929	no	down	0.590127	-0.760902	0.0265157	0.053594	no	down	0.702654	-0.509114	0.0943362	0.164447	no	down	GO:0046983(molecular_function:protein dimerization activity); GO:0046872(molecular_function:metal ion binding); GO:0005634(cellular_component:nucleus); GO:0003677(molecular_function:DNA binding)				ENOG410XWK2(S:Function unknown)	ENOG410XWK2(transposon protein)		PF04937(DUF659:Protein of unknown function (DUF 659)); PF05699(Dimer_Tnp_hAT:hAT family C-terminal dimerisation region); PF02892(zf-BED:BED zinc finger)
TRINITY_DN1011_c1_g2		0.401685	-1.31586	0.019834	0.0378909	yes	down	0.645131	-0.632337	0.515655	0.630207	no	down	0.804937	-0.313053	0.789299	0.857995	no	down
TRINITY_DN10120_c0_g1	uncharacterized protein LOC111918004 [Lactuca sativa]	0.846086	-0.241124	0.0356808	0.0644484	no	down	0.959171	-0.06014	0.732635	0.812541	no	down	0.848579	-0.236879	0.0680639	0.124248	no	down	GO:0015031(biological_process:protein transport); GO:0016020(cellular_component:membrane); GO:0016192(biological_process:vesicle-mediated transport)				COG5102(U:Intracellular trafficking, secretion, and vesicular transport)	COG5102(SFT2 domain containing)	sp|O95562|SFT2B_HUMAN(Vesicle transport protein SFT2B OS=Homo sapiens OX=9606 GN=SFT2D2 PE=1 SV=1)	PF04178(Got1:Got1/Sft2-like family)
TRINITY_DN10120_c0_g2	unnamed protein product [Lactuca virosa]	2.43318	1.28284	0.0840693	0.137107	no	up	3.26601	1.70753	0.00033024	0.000964359	yes	up	1.01326	0.0190044	0.977767	0.984557	no	up
TRINITY_DN10121_c0_g1		0.0369184	-4.75952	0.00192268	0.00440627	yes	down	0.0464229	-4.42902	0.011383	0.0251969	yes	down	0.0307043	-5.02541	0.000577137	0.0016519	yes	down
TRINITY_DN10121_c0_g2		19.358	4.27485	0.0127868	0.0254371	yes	up	34.6572	5.11508	0.000200637	0.000605594	yes	up	11.791	3.55961	0.101999	0.175267	no	up
TRINITY_DN10121_c1_g1		0.976393	-0.0344654	0.993261	1	no	down	1	0	1	1	no	no change	0.424151	-1.23735	0.512465	0.635525	no	down
TRINITY_DN10122_c0_g1		0.0154961	-6.01195	3.74834e-06	1.19605e-05	yes	down	0.0150226	-6.05673	9.15598e-06	3.29183e-05	yes	down	0.0640191	-3.96535	0.0330726	0.0664054	no	down
TRINITY_DN10123_c0_g1		0.979927	-0.0292535	0.974202	0.983577	no	down	2.2025	1.13914	0.780115	1	no	up	1.12947	0.175643	0.768449	0.845724	no	up
TRINITY_DN10123_c0_g2	hypothetical protein LSAT_V11C600338020 [Lactuca sativa]	2.12391	1.08672	0.000387396	0.000981639	yes	up	1.45439	0.54041	0.273	0.382047	no	up	1.88105	0.911539	0.0183683	0.0394405	no	up	GO:0000776(cellular_component:kinetochore); GO:0005634(cellular_component:nucleus); GO:0051983(biological_process:regulation of chromosome segregation); GO:0051301(biological_process:cell division); GO:0007049(biological_process:cell cycle)				ENOG410YQVJ(S:Function unknown)	ENOG410YQVJ(-)
TRINITY_DN10124_c0_g1	HIPL1 protein [Lactuca sativa]	1.21738	0.283777	0.22537	0.31415	no	up	1.16862	0.224801	0.0948413	0.160143	no	up	1.87443	0.906454	0.00139428	0.00373817	no	up	GO:0016020(cellular_component:membrane)				COG2133(G:Carbohydrate transport and metabolism)	COG2133(Dehydrogenase)	sp|Q9SSG3|HIPL1_ARATH(HIPL1 protein OS=Arabidopsis thaliana OX=3702 GN=HIPL1 PE=3 SV=2)	PF07995(GSDH:Glucose / Sorbosone dehydrogenase); PF03024(Folate_rec:Folate receptor family)
TRINITY_DN10125_c0_g1	unnamed protein product [Lactuca saligna]	0.539164	-0.891205	3.39421e-10	1.49723e-09	no	down	0.190499	-2.39214	5.68065e-09	2.7799e-08	yes	down	1.28306	0.359585	0.0499469	0.0955985	no	up					COG0661(S:Function unknown); COG1680(V:Defense mechanisms)	COG0661(Required, probably indirectly, for the hydroxylation of 2-octaprenylphenol to 2-octaprenyl-6-hydroxy-phenol, the fourth step in ubiquinone biosynthesis (By similarity)); COG1680(Beta-lactamase)	sp|P71778|LIPL_MYCTU(Esterase/beta-lactamase LipL OS=Mycobacterium tuberculosis (strain ATCC 25618 / H37Rv) OX=83332 GN=lipL PE=1 SV=2)	PF00144(Beta-lactamase:Beta-lactamase)
TRINITY_DN10126_c0_g1		0.00144828	-9.43144	2.11461e-15	1.26001e-14	yes	down	0.00392705	-7.99234	7.93579e-11	4.48725e-10	yes	down	0.00538266	-7.53746	5.44985e-10	2.98934e-09	yes	down
TRINITY_DN10126_c0_g2		0.00343505	-8.18545	1.03703e-11	5.03297e-11	yes	down	0.0162327	-5.94495	1.72986e-05	6.00739e-05	yes	down	0.0261155	-5.25895	0.000154532	0.000479039	yes	down
TRINITY_DN10126_c0_g3		0.847893	-0.238046	0.482467	0.584049	no	down	1.13115	0.177792	0.719877	0.802104	no	up	0.401476	-1.31662	0.000635878	0.00180757	yes	down
TRINITY_DN10126_c0_g4		1.49726	0.582326	0.0965335	0.154693	no	up	1.95713	0.968739	0.0144341	0.0312461	no	up	0.643468	-0.636061	0.217908	0.326455	no	down
TRINITY_DN10126_c1_g1		1.40659	0.4922	6.41357e-05	0.000179311	no	up	1.60212	0.679981	1.34693e-05	4.73831e-05	no	up	1.04119	0.0582377	0.648657	0.753066	no	up
TRINITY_DN10127_c0_g1	hypothetical protein LSAT_V11C900494660 [Lactuca sativa]	1.45701	0.543008	0.0172953	0.0334921	no	up	1.02294	0.0327161	0.926315	0.950484	no	up	1.50738	0.592047	0.0181706	0.0390639	no	up					ENOG410YUVD(S:Function unknown)	ENOG410YUVD(-)
TRINITY_DN10128_c0_g1	conserved oligomeric Golgi complex subunit 7 [Lactuca sativa]	1.22	0.28688	8.83878e-07	2.99081e-06	no	up	1.07164	0.0998155	0.19165	0.28602	no	up	0.986369	-0.0198012	0.761262	0.841475	no	down	GO:0006886(biological_process:intracellular protein transport); GO:0017119(cellular_component:Golgi transport complex); GO:0000139(cellular_component:Golgi membrane)	K20294	COG7		ENOG410XT6U(U:Intracellular trafficking, secretion, and vesicular transport)	ENOG410XT6U(Component of oligomeric Golgi complex 7)	sp|Q9FGN0|COG7_ARATH(Conserved oligomeric Golgi complex subunit 7 OS=Arabidopsis thaliana OX=3702 GN=COG7 PE=1 SV=1)	PF10191(COG7:Golgi complex component 7 (COG7))
TRINITY_DN10129_c0_g1		0.0889995	-3.49006	0.109097	0.171748	no	down	0.0481999	-4.37482	0.0101947	0.0228016	yes	down	0.118878	-3.07245	0.219563	1	no	down
TRINITY_DN1012_c0_g1	unnamed protein product [Lactuca saligna]	0.796153	-0.328883	6.71907e-06	2.09225e-05	no	down	0.817432	-0.29083	0.00128701	0.00341599	no	down	0.727479	-0.459022	1.05947e-06	4.28455e-06	no	down	GO:0005874(cellular_component:microtubule); GO:0008017(molecular_function:microtubule binding); GO:0007018(biological_process:microtubule-based movement); GO:0003777(molecular_function:microtubule motor activity); GO:0005524(molecular_function:ATP binding)	K10396	KIF5	map04814(Motor proteins); map04144(Endocytosis)	COG5059(Z:Cytoskeleton)	COG5059(Kinesin family member)	sp|Q9LPC6|KINUB_ARATH(Kinesin-like protein KIN-UB OS=Arabidopsis thaliana OX=3702 GN=KINUB PE=1 SV=2)	PF00225(Kinesin:Kinesin motor domain); PF16796(Microtub_bd:Microtubule binding); PF00514(Arm:Armadillo/beta-catenin-like repeat); PF04826(Arm_2:Armadillo-like)
TRINITY_DN10130_c0_g1	uncharacterized protein LOC111879509 [Lactuca sativa]	0.572754	-0.804013	2.27935e-50	3.22615e-49	no	down	1.15665	0.209957	0.000989476	0.00268026	no	up	1.02955	0.0420146	0.443683	0.570627	no	up	GO:0004674(molecular_function:protein serine/threonine kinase activity); GO:0005524(molecular_function:ATP binding); GO:0016310(biological_process:phosphorylation)				COG0515(T:Signal transduction mechanisms)	COG0515(Serine Threonine protein kinase)	sp|O22558|STY8_ARATH(Serine/threonine-protein kinase STY8 OS=Arabidopsis thaliana OX=3702 GN=STY8 PE=1 SV=2)	PF00564(PB1:PB1 domain)
TRINITY_DN10130_c0_g2	pentatricopeptide repeat-containing protein At4g18975, chloroplastic isoform X2 [Lactuca sativa]	0.768551	-0.379788	0.601319	0.692939	no	down	1.34773	0.430535	0.520585	0.6348	no	up	0.711331	-0.491407	0.386727	0.51437	no	down
TRINITY_DN10130_c0_g5	unnamed protein product [Lactuca saligna]	0.834429	-0.261139	0.669277	0.750166	no	down	0.325415	-1.61965	0.370552	0.487266	no	down	0.612046	-0.708288	0.146628	0.237334	no	down	GO:0004674(molecular_function:protein serine/threonine kinase activity); GO:0005524(molecular_function:ATP binding); GO:0016310(biological_process:phosphorylation)				COG0515(T:Signal transduction mechanisms)	COG0515(Serine Threonine protein kinase)	sp|Q9FPR3|EDR1_ARATH(Serine/threonine-protein kinase EDR1 OS=Arabidopsis thaliana OX=3702 GN=EDR1 PE=1 SV=1)	PF07714(PK_Tyr_Ser-Thr:Protein tyrosine and serine/threonine kinase); PF00069(Pkinase:Protein kinase domain)
TRINITY_DN10130_c0_g7		0.501305	-0.996238	0.807116	1	no	down	1.232	0.300999	0.912	1	no	up	0.424151	-1.23735	0.512465	0.635525	no	down
TRINITY_DN10131_c0_g1		1.01715	0.024538	0.97111	0.981607	no	up	0.805533	-0.311985	0.895815	1	no	down	0.875484	-0.191847	0.807748	0.870825	no	down
TRINITY_DN10132_c0_g1	hypothetical protein LSAT_V11C800451360 [Lactuca sativa]	0.218021	-2.19746	0.164778	0.243262	no	down	1	0	1	1	no	no change	2.21039	1.1443	0.461353	0.587483	no	up	GO:0006355(biological_process:regulation of transcription, DNA-templated); GO:0046983(molecular_function:protein dimerization activity); GO:0005634(cellular_component:nucleus)				ENOG410YMWG(S:Function unknown)	ENOG410YMWG(HLH)	sp|Q9XIJ1|BH168_ARATH(Transcription factor bHLH168 OS=Arabidopsis thaliana OX=3702 GN=BHLH168 PE=3 SV=1)	PF00010(HLH:Helix-loop-helix DNA-binding domain)
TRINITY_DN10133_c0_g1		35.2012	5.13755	0.000303136	0.00077802	yes	up	24.518	4.61577	0.00698385	0.0161755	yes	up	28.1257	4.81382	0.00189476	0.00497042	yes	up
TRINITY_DN10133_c0_g2		1.04763	0.067132	0.90423	0.932502	no	up	1.79008	0.84002	0.464375	0.581104	no	up	1.26426	0.338292	0.652513	0.755957	no	up
TRINITY_DN10133_c0_g3		0.645863	-0.630699	0.0418527	0.0744015	no	down	1.56497	0.646132	0.260661	0.368108	no	up	1.33281	0.414476	0.229479	0.340787	no	up
TRINITY_DN10134_c0_g1	auxin response factor 3 [Lactuca sativa]	1.47694	0.562607	4.37447e-05	0.000124672	no	up	1.24794	0.319552	0.0234563	0.0480733	no	up	1.72765	0.788808	6.59367e-07	2.71719e-06	no	up	GO:0006355(biological_process:regulation of transcription, DNA-templated); GO:0005634(cellular_component:nucleus); GO:0009734(biological_process:auxin-activated signaling pathway); GO:0003677(molecular_function:DNA binding)	K14486	K14486, ARF	map04075(Plant hormone signal transduction)	ENOG410YC80(K:Transcription)	ENOG410YC80(auxin response factor)	sp|O23661|ARFC_ARATH(Auxin response factor 3 OS=Arabidopsis thaliana OX=3702 GN=ARF3 PE=1 SV=2)	PF06507(Auxin_resp:Auxin response factor); PF02362(B3:B3 DNA binding domain)
TRINITY_DN10135_c0_g1		0.97417	-0.0377539	0.918297	0.943677	no	down	1.22541	0.293262	0.427495	0.545488	no	up	0.813621	-0.297571	0.233249	0.345332	no	down
TRINITY_DN10136_c0_g1		0.995424	-0.00661716	0.977958	0.985778	no	down	0.59888	-0.739661	0.395575	0.513503	no	down	1.05975	0.0837284	0.597203	0.711568	no	up
TRINITY_DN10136_c1_g1	protein ARABIDILLO 1 [Lactuca sativa]	0.939108	-0.090637	0.063392	0.107445	no	down	0.859162	-0.218998	0.00164831	0.00428901	no	down	0.926025	-0.110877	0.0464025	0.0894892	no	down					ENOG410ZZ0B(S:Function unknown)	ENOG410ZZ0B(Armadillo beta-catenin repeat family protein)	sp|O22161|ADLO1_ARATH(Protein ARABIDILLO 1 OS=Arabidopsis thaliana OX=3702 GN=FBX5 PE=1 SV=1)	PF00514(Arm:Armadillo/beta-catenin-like repeat); PF12937(F-box-like:F-box-like); PF00646(F-box:F-box domain)
TRINITY_DN10136_c2_g2		0.641464	-0.640561	0.40501	0.507405	no	down	0.871656	-0.19817	0.846035	0.897362	no	down	0.693206	-0.528644	0.559297	0.678326	no	down
TRINITY_DN10137_c0_g1	small nuclear ribonucleoprotein SmD1a-like [Prosopis cineraria]	0.631927	-0.66217	2.83663e-17	1.84181e-16	no	down	0.509174	-0.973769	3.55598e-17	2.8999e-16	no	down	0.719853	-0.474226	2.37893e-10	1.34819e-09	no	down	GO:0000387(biological_process:spliceosomal snRNP assembly); GO:0000243(cellular_component:commitment complex); GO:0071011(cellular_component:precatalytic spliceosome); GO:0071013(cellular_component:catalytic step 2 spliceosome); GO:1990904(cellular_component:ribonucleoprotein complex); GO:0034715(cellular_component:pICln-Sm protein complex); GO:0097526(cellular_component:spliceosomal tri-snRNP co…	K11087	SNRPD1, SMD1	map03040(Spliceosome)	COG1958(K:Transcription)	COG1958(small nuclear ribonucleoprotein)	sp|Q9SSF1|SMD1A_ARATH(Small nuclear ribonucleoprotein SmD1a OS=Arabidopsis thaliana OX=3702 GN=SMD1A PE=3 SV=1)	PF01423(LSM:LSM domain)
TRINITY_DN10138_c0_g1		0.33031	-1.59811	0.00908933	0.0186006	yes	down	1.534	0.617303	0.466197	0.583033	no	up	0.834654	-0.260749	0.556234	0.675564	no	down
TRINITY_DN10138_c0_g2	unnamed protein product [Lactuca virosa]	1.10733	0.147087	0.0240812	0.0451919	no	up	1.82059	0.864408	1.63209e-30	2.07985e-29	no	up	1.37915	0.46378	2.04394e-12	1.35297e-11	no	up	GO:0006891(biological_process:intra-Golgi vesicle-mediated transport); GO:0016020(cellular_component:membrane); GO:0017119(cellular_component:Golgi transport complex); GO:0042803(molecular_function:protein homodimerization activity)	K20292	COG5		ENOG410XWH0(S:Function unknown)	ENOG410XWH0(Component of oligomeric golgi complex 5)	sp|Q9C9V9|COG5_ARATH(Conserved oligomeric Golgi complex subunit 5 OS=Arabidopsis thaliana OX=3702 GN=COG5 PE=1 SV=1)	PF20649(COG5_C:Conserved oligomeric Golgi complex subunit 5, C-terminal); PF10392(COG5_N:Conserved oligomeric Golgi complex subunit 5, N-terminal); PF08700(VPS51_Exo84_N:Vps51/EXO84/COG1 N-terminal); PF06148(COG2:COG (conserved oligomeric Golgi) complex component, COG2)
TRINITY_DN10139_c0_g1	uncharacterized protein LOC111881778 [Lactuca sativa]	1.24115	0.311681	0.0515216	0.0893373	no	up	1.56845	0.649335	3.35181e-09	1.66977e-08	no	up	1.781	0.832687	1.65009e-05	5.81469e-05	no	up	GO:0016787(molecular_function:hydrolase activity)				COG1073(S:Function unknown)	COG1073(Hydrolase)	sp|P54567|YQKD_BACSU(Uncharacterized protein YqkD OS=Bacillus subtilis (strain 168) OX=224308 GN=yqkD PE=4 SV=1)	PF12146(Hydrolase_4:Serine aminopeptidase, S33); PF00561(Abhydrolase_1:alpha/beta hydrolase fold); PF02129(Peptidase_S15:X-Pro dipeptidyl-peptidase (S15 family)); PF12697(Abhydrolase_6:Alpha/beta hydrolase family)
TRINITY_DN10139_c0_g2		1.37911	0.463738	0.67736	0.756993	no	up	1.00317	0.00456882	0.995431	0.996643	no	up	0.764165	-0.388044	0.760094	0.840934	no	down
TRINITY_DN10139_c0_g3	unnamed protein product [Lactuca virosa]	1.36869	0.452792	3.47451e-05	0.000100084	no	up	1.19263	0.25415	0.0815612	0.141913	no	up	1.16532	0.220727	0.0892455	0.156771	no	up					COG0457(S:Function unknown)	COG0457(repeat-containing protein)		PF13424(TPR_12:Tetratricopeptide repeat); PF13374(TPR_10:Tetratricopeptide repeat); PF17874(TPR_MalT:MalT-like TPR region); PF00515(TPR_1:Tetratricopeptide repeat); PF07719(TPR_2:Tetratricopeptide repeat); PF13181(TPR_8:Tetratricopeptide repeat)
TRINITY_DN10139_c0_g4	uncharacterized protein LOC111880560 [Lactuca sativa]	0.862214	-0.213882	0.00348497	0.00767287	no	down	0.984992	-0.0218155	0.789748	0.851018	no	down	0.87486	-0.192876	0.00202792	0.00529761	no	down	GO:0016787(molecular_function:hydrolase activity)				COG1073(S:Function unknown)	COG1073(Hydrolase)	sp|P54567|YQKD_BACSU(Uncharacterized protein YqkD OS=Bacillus subtilis (strain 168) OX=224308 GN=yqkD PE=4 SV=1)	PF12146(Hydrolase_4:Serine aminopeptidase, S33); PF00561(Abhydrolase_1:alpha/beta hydrolase fold); PF02129(Peptidase_S15:X-Pro dipeptidyl-peptidase (S15 family))
TRINITY_DN10139_c0_g5		0.590739	-0.759407	0.669623	0.750391	no	down	1.13535	0.183139	0.915016	0.944489	no	up	2.40834	1.26804	0.31554	0.439748	no	up
TRINITY_DN1013_c0_g1	unnamed protein product [Lactuca saligna]	0.990988	-0.0130605	0.878158	0.912505	no	down	0.806403	-0.310426	0.0193943	0.0406578	no	down	0.57514	-0.798014	5.5488e-39	9.85671e-38	no	down		K03687	GRPE		COG0576(O:Posttranslational modification, protein turnover, chaperones)	COG0576(Participates actively in the response to hyperosmotic and heat shock by preventing the aggregation of stress-denatured proteins, in association with DnaK and GrpE. It is the nucleotide exchange factor for DnaK and may function as a thermosensor. Unfolded proteins bind initially to DnaJ)	sp|Q59984|GRPE_SYNE7(Protein GrpE OS=Synechococcus elongatus (strain ATCC 33912 / PCC 7942 / FACHB-805) OX=1140 GN=grpE PE=3 SV=2)	PF01025(GrpE:GrpE)
TRINITY_DN10140_c0_g1	unnamed protein product [Lactuca saligna]	0.444235	-1.1706	5.86602e-31	5.77308e-30	yes	down	0.866111	-0.207376	0.0657868	0.117912	no	down	0.595896	-0.746866	2.16389e-08	1.03365e-07	no	down	GO:0097367(molecular_function:carbohydrate derivative binding); GO:0004347(molecular_function:glucose-6-phosphate isomerase activity); GO:0016020(cellular_component:membrane); GO:1901135(biological_process:carbohydrate derivative metabolic process); GO:0006096(biological_process:glycolytic process); GO:0006094(biological_process:gluconeogenesis)				ENOG410Z114(S:Function unknown)	ENOG410Z114(-)
TRINITY_DN10141_c0_g1	uncharacterized protein LOC111917745 [Lactuca sativa]	0.688348	-0.53879	0.0352161	0.0636639	no	down	1.32633	0.407443	0.298312	0.410492	no	up	1.03838	0.0543396	0.847583	0.90177	no	up					ENOG410XSBB(S:Function unknown)	ENOG410XSBB(P4Hc)
TRINITY_DN10141_c0_g2		0.865275	-0.20877	0.458939	0.561174	no	down	0.0749138	-3.73862	0.0178179	0.0376527	yes	down	0.990591	-0.013638	0.962723	0.97469	no	down
TRINITY_DN10142_c0_g1	unnamed protein product [Lactuca virosa]	0.101371	-3.30228	1.1865e-49	1.65798e-48	yes	down	0.974409	-0.0374014	0.8407	0.893054	no	down	0.167296	-2.57953	7.82927e-61	2.05965e-59	yes	down	GO:0010468(biological_process:regulation of gene expression)				ENOG41104I0(S:Function unknown)	ENOG41104I0(jumonji domain protein)	sp|F4KIX0|JMJ13_ARATH(Lysine-specific demethylase JMJ13 OS=Arabidopsis thaliana OX=3702 GN=JMJ13 PE=1 SV=1)	PF02373(JmjC:JmjC domain, hydroxylase); PF02375(JmjN:jmjN domain); PF02928(zf-C5HC2:C5HC2 zinc finger)
TRINITY_DN10143_c0_g1	pentatricopeptide repeat-containing protein At3g29230 [Lactuca sativa]	1.14643	0.197143	0.428846	0.531644	no	up	1.30863	0.388061	0.256669	0.363614	no	up	1.15579	0.208885	0.361457	0.488232	no	up	GO:0003723(molecular_function:RNA binding); GO:0009451(biological_process:RNA modification)				ENOG410Z7Z7(S:Function unknown)	ENOG410Z7Z7(Pentatricopeptide repeat-containing protein)	sp|Q9C6T2|PPR68_ARATH(Pentatricopeptide repeat-containing protein At1g31920 OS=Arabidopsis thaliana OX=3702 GN=PCMP-H11 PE=2 SV=1)	PF13041(PPR_2:PPR repeat family); PF01535(PPR:PPR repeat); PF12854(PPR_1:PPR repeat); PF13812(PPR_3:Pentatricopeptide repeat domain); PF20431(E_motif:E motif)
TRINITY_DN10144_c0_g1	unnamed protein product [Lactuca saligna]	1.77537	0.828119	3.62302e-05	0.000104159	no	up	0.561859	-0.831719	0.0178907	0.0377923	no	down	1.75884	0.814621	2.79153e-05	9.57739e-05	no	up	GO:0030570(molecular_function:pectate lyase activity); GO:0045490(biological_process:pectin catabolic process); GO:0046872(molecular_function:metal ion binding)	K01728	pel	map00040(Pentose and glucuronate interconversions)	COG3866(G:Carbohydrate transport and metabolism)	COG3866(pectate lyase activity)	sp|Q9FM66|PLY21_ARATH(Putative pectate lyase 21 OS=Arabidopsis thaliana OX=3702 GN=At5g55720 PE=3 SV=1)	PF00544(Pectate_lyase_4:Pectate lyase); PF13229(Beta_helix:Right handed beta helix region)
TRINITY_DN10145_c0_g1	unnamed protein product [Lactuca saligna]	0.972499	-0.0402318	0.903696	0.932063	no	down	1.42827	0.514265	0.1565	0.241996	no	up	1.25873	0.33197	0.112229	0.190007	no	up	GO:0046872(molecular_function:metal ion binding)	K26271	MS1, MMD1		ENOG410XT5Q(S:Function unknown); ENOG410ZK3C(S:Function unknown)	ENOG410XT5Q(PHD finger protein MALE); ENOG410ZK3C(PHD-finger)	sp|Q7X6Y7|MMD1_ARATH(PHD finger protein MALE MEIOCYTE DEATH 1 OS=Arabidopsis thaliana OX=3702 GN=MMD1 PE=1 SV=1)	PF00628(PHD:PHD-finger); PF20826(PHD_5:PhD finger domain)
TRINITY_DN10147_c0_g1	unnamed protein product [Lactuca virosa]	1.22382	0.291392	0.000126839	0.000342235	no	up	1.45795	0.543939	3.02179e-08	1.38899e-07	no	up	1.13649	0.18458	0.0276155	0.0566528	no	up		K07441	ALG14	map00510(N-Glycan biosynthesis); map00513(Various types of N-glycan biosynthesis)	ENOG4111QSM(S:Function unknown)	ENOG4111QSM(asparagine-linked glycosylation 14 homolog (S. cerevisiae))	sp|Q96F25|ALG14_HUMAN(UDP-N-acetylglucosamine transferase subunit ALG14 homolog OS=Homo sapiens OX=9606 GN=ALG14 PE=1 SV=1)	PF08660(Alg14:Oligosaccharide biosynthesis protein Alg14 like)
TRINITY_DN10147_c1_g1	hypothetical protein LSAT_V11C900481620 [Lactuca sativa]	1.00458	0.00659876	0.965391	0.977933	no	up	0.215205	-2.21622	3.45784e-18	2.9472e-17	yes	down	0.880767	-0.183167	0.329335	0.454513	no	down		K03103	MINPP1	map00010(Glycolysis / Gluconeogenesis); map00562(Inositol phosphate metabolism)	ENOG4111FS8(S:Function unknown)	ENOG4111FS8(PHOsphatase)	sp|F1NPQ2|MINP1_CHICK(Multiple inositol polyphosphate phosphatase 1 OS=Gallus gallus OX=9031 GN=MINPP1 PE=1 SV=3)	PF00328(His_Phos_2:Histidine phosphatase superfamily (branch 2))
TRINITY_DN10147_c1_g2		0.294769	-1.76234	0.513486	1	no	down	0.925612	-0.111521	0.937655	0.957545	no	down	1.08367	0.115922	0.977336	1	no	up
TRINITY_DN10147_c1_g3	unnamed protein product [Lactuca virosa]	0.67039	-0.576928	9.14537e-13	4.72689e-12	no	down	0.890229	-0.167751	0.138062	0.21886	no	down	0.852057	-0.230978	0.000417131	0.00122066	no	down	GO:0016020(cellular_component:membrane); GO:0016791(molecular_function:phosphatase activity); GO:0003993(molecular_function:acid phosphatase activity); GO:0052745(molecular_function:inositol phosphate phosphatase activity)	K03103	MINPP1	map00010(Glycolysis / Gluconeogenesis); map00562(Inositol phosphate metabolism)	ENOG4111FS8(S:Function unknown)	ENOG4111FS8(PHOsphatase)	sp|Q9Z2L6|MINP1_MOUSE(Multiple inositol polyphosphate phosphatase 1 OS=Mus musculus OX=10090 GN=Minpp1 PE=1 SV=3)	PF00328(His_Phos_2:Histidine phosphatase superfamily (branch 2))
TRINITY_DN10147_c1_g4		1.25075	0.322793	0.721618	0.792755	no	up	1.66824	0.738329	0.749174	1	no	up	4.26903	2.09391	0.0476419	0.0915802	no	up
TRINITY_DN10147_c1_g5		12.2267	3.61197	0.104994	0.166442	no	up	2.2025	1.13914	0.780115	1	no	up	4.12807	2.04547	0.611916	1	no	up
TRINITY_DN10148_c0_g1	uncharacterized protein LOC111916752 [Lactuca sativa]	1.14197	0.191527	0.0536077	0.0926096	no	up	1.46224	0.548182	6.72033e-07	2.72018e-06	no	up	1.13373	0.181082	0.121484	0.203351	no	up		K23398	TRIP4		ENOG410XTTP(S:Function unknown)	ENOG410XTTP(Thyroid hormone receptor interactor 4)	sp|Q15650|TRIP4_HUMAN(Activating signal cointegrator 1 OS=Homo sapiens OX=9606 GN=TRIP4 PE=1 SV=4)	PF06221(zf-C2HC5:Putative zinc finger motif, C2HC5-type)
TRINITY_DN10149_c0_g1		0.179442	-2.47841	4.46008e-05	0.000126944	yes	down	0.854565	-0.226738	0.581148	0.687289	no	down	0.580521	-0.78458	0.416189	0.543554	no	down
TRINITY_DN1014_c0_g1	putative nucleotidyltransferase, Ribonuclease H [Helianthus annuus]	1.39716	0.482493	1.78079e-12	9.03951e-12	no	up	2.14928	1.10385	2.73433e-39	4.33069e-38	yes	up	1.70328	0.768316	1.61883e-25	1.99243e-24	no	up	GO:0003964(molecular_function:RNA-directed DNA polymerase activity); GO:0015074(biological_process:DNA integration); GO:0008270(molecular_function:zinc ion binding); GO:0003676(molecular_function:nucleic acid binding)				COG2801(L:Replication, recombination and repair)	COG2801(Retrotransposon protein)	sp|Q7LHG5|YI31B_YEAST(Transposon Ty3-I Gag-Pol polyprotein OS=Saccharomyces cerevisiae (strain ATCC 204508 / S288c) OX=559292 GN=TY3B-I PE=1 SV=2)	PF00078(RVT_1:Reverse transcriptase (RNA-dependent DNA polymerase)); PF03732(Retrotrans_gag:Retrotransposon gag protein); PF19259(Ty3_capsid:Ty3 transposon capsid-like protein)
TRINITY_DN10150_c1_g1	unnamed protein product [Lactuca virosa]	18.3151	4.19496	2.05803e-07	7.3391e-07	yes	up	13.8022	3.78683	0.000504465	0.00143209	yes	up	39.385	5.29958	3.81469e-05	0.000128511	yes	up
TRINITY_DN10151_c0_g1	unnamed protein product [Lactuca saligna]	0.741018	-0.43242	1.25461e-08	4.93837e-08	no	down	1.43288	0.518922	3.10565e-14	2.18136e-13	no	up	1.008	0.0114972	0.885449	0.927956	no	up		K13495;K13146	CISZOG;INTS9	map00908(Zeatin biosynthesis)	ENOG410XYHN(S:Function unknown)	ENOG410XYHN(integrator complex subunit)	sp|Q9ZSK5|ZOG_PHALU(Zeatin O-glucosyltransferase OS=Phaseolus lunatus OX=3884 GN=ZOG1 PE=1 SV=1)	PF00201(UDPGT:UDP-glucoronosyl and UDP-glucosyl transferase)
TRINITY_DN10151_c0_g2	unnamed protein product [Lactuca virosa]	1.29026	0.367661	1.59051e-05	4.76055e-05	no	up	1.06812	0.0950762	0.409558	0.527737	no	up	1.35995	0.443556	7.65657e-07	3.13491e-06	no	up	GO:0004378(molecular_function:GDP-Man:Man1GlcNAc2-PP-Dol alpha-1,3-mannosyltransferase activity); GO:0016020(cellular_component:membrane); GO:0102704(molecular_function:GDP-Man:Man2GlcNAc2-PP-dolichol alpha-1,6-mannosyltransferase activity)	K03843	ALG2	map00510(N-Glycan biosynthesis); map00513(Various types of N-glycan biosynthesis)	COG0438(M:Cell wall/membrane/envelope biogenesis)	COG0438(Glycosyl transferase (Group 1)	sp|Q7KWM5|ALG2_DICDI(Alpha-1,3/1,6-mannosyltransferase ALG2 OS=Dictyostelium discoideum OX=44689 GN=alg2 PE=3 SV=1)	PF13439(Glyco_transf_4:Glycosyltransferase Family 4); PF13579(Glyco_trans_4_4:Glycosyl transferase 4-like domain)
TRINITY_DN10151_c0_g3		1.42962	0.515632	0.56398	0.659644	no	up	0.681492	-0.55323	0.576049	0.683061	no	down	2.32355	1.21633	0.275782	0.394561	no	up
TRINITY_DN10151_c0_g4		0.152603	-2.71215	0.421474	1	no	down	0.207686	-2.26753	0.415365	1	no	down	4.12807	2.04547	0.611916	1	no	up
TRINITY_DN10152_c0_g1		0.115644	-3.11224	0.228483	1	no	down	0.024913	-5.32696	0.000293445	0.000862167	yes	down	0.0453317	-4.46334	0.0051935	0.012564	yes	down
TRINITY_DN10152_c0_g2		1.60755	0.684866	0.0346687	0.0627741	no	up	1.541	0.623869	0.0430339	0.0817854	no	up	0.771351	-0.374541	0.313689	0.437652	no	down
TRINITY_DN10152_c1_g1		0.0903563	-3.46823	7.0335e-06	2.1858e-05	yes	down	0.155753	-2.68267	0.00368722	0.00900736	yes	down	0.0662989	-3.91487	3.56271e-05	0.000120497	yes	down
TRINITY_DN10152_c1_g2		0.152603	-2.71215	0.421474	1	no	down	0.0341356	-4.87258	0.00219792	0.00559954	yes	down	0.0833451	-3.58476	0.0837961	0.148914	no	down
TRINITY_DN10152_c1_g3		17.902	4.16205	0.0166908	0.032453	yes	up	18.6709	4.22272	0.0317263	0.062811	no	up	13.606	3.76618	0.0604007	0.112194	no	up
TRINITY_DN10152_c2_g1		0.0150882	-6.05043	2.85594e-06	9.23054e-06	yes	down	0.0127558	-6.2927	2.41563e-06	9.25732e-06	yes	down	0.014266	-6.13128	1.77247e-06	7.00442e-06	yes	down
TRINITY_DN10153_c0_g1		0.383202	-1.38382	0.65283	1	no	down	0.799433	-0.322952	0.892372	1	no	down	0.375932	-1.41146	0.620445	1	no	down
TRINITY_DN10153_c0_g2	hypothetical protein OSB04_015214 [Centaurea solstitialis]	2.75905	1.46417	1.67589e-08	6.53284e-08	yes	up	283.981	8.14965	4.62382e-11	2.65305e-10	yes	up	8.84453	3.14479	0.0163247	0.0354596	yes	up	GO:0006552(biological_process:leucine catabolic process); GO:0016874(molecular_function:ligase activity); GO:0005524(molecular_function:ATP binding)	K10752	RBBP4, HAT2, CAF1, MIS16	map03083(Polycomb repressive complex); map03082(ATP-dependent chromatin remodeling)	ENOG410XNU9(S:Function unknown)	ENOG410XNU9(retinoblastoma binding protein)	sp|O22607|MSI4_ARATH(WD-40 repeat-containing protein MSI4 OS=Arabidopsis thaliana OX=3702 GN=MSI4 PE=1 SV=3)
TRINITY_DN10153_c0_g3		1.60106	0.679031	0.274417	0.369336	no	up	1.31811	0.398474	0.621801	0.721412	no	up	0.978155	-0.0318655	0.960003	0.972967	no	down
TRINITY_DN10153_c0_g4		0.0126168	-6.30851	8.45845e-07	2.86625e-06	yes	down	0.00867662	-6.84865	1.16822e-07	5.09578e-07	yes	down	0.0110489	-6.49995	2.395e-07	1.03299e-06	yes	down
TRINITY_DN10154_c0_g1		53.5857	5.74378	1.28903e-68	2.33632e-67	yes	up	38.2122	5.25596	2.37532e-66	5.94151e-65	yes	up	39.8536	5.31664	3.61934e-107	1.67501e-105	yes	up
TRINITY_DN10154_c0_g2		0.37303	-1.42264	0.0235723	0.0443287	yes	down	0.35844	-1.4802	0.124279	0.201355	no	down	0.192724	-2.37539	0.000236376	0.000714802	yes	down
TRINITY_DN10154_c1_g1		0.280124	-1.83586	0.64987	1	no	down	0.404661	-1.30522	0.588834	1	no	down	1	0	1	1	no	no change
TRINITY_DN10155_c0_g1	unnamed protein product [Lactuca virosa]	1.41084	0.496559	7.16556e-16	4.36848e-15	no	up	0.884249	-0.177476	0.0674238	0.12031	no	down	1.14797	0.199085	6.33179e-05	0.000207171	no	up	GO:0016310(biological_process:phosphorylation); GO:0004674(molecular_function:protein serine/threonine kinase activity); GO:0005524(molecular_function:ATP binding); GO:0004672(molecular_function:protein kinase activity)				COG0515(T:Signal transduction mechanisms)	COG0515(Serine Threonine protein kinase)	sp|Q9ZUF4|RIPK_ARATH(Serine/threonine-protein kinase RIPK OS=Arabidopsis thaliana OX=3702 GN=RIPK PE=1 SV=1)	PF07714(PK_Tyr_Ser-Thr:Protein tyrosine and serine/threonine kinase); PF00069(Pkinase:Protein kinase domain)
TRINITY_DN10156_c0_g1	hypothetical protein LSAT_V11C700346140 [Lactuca sativa]	1.02131	0.0304191	0.769599	0.832428	no	up	0.604186	-0.726936	9.8478e-06	3.52403e-05	no	down	1.11477	0.156744	0.250581	0.365248	no	up	GO:0007021(biological_process:tubulin complex assembly); GO:0048487(molecular_function:beta-tubulin binding); GO:0007023(biological_process:post-chaperonin tubulin folding pathway); GO:0005096(molecular_function:GTPase activator activity)	K21767	TBCD		COG5234(O:Posttranslational modification, protein turnover, chaperones); COG5234(Z:Cytoskeleton)	COG5234(Cofactor D); COG5234(Cofactor D)	sp|Q8L5R3|TBCD_ARATH(Tubulin-folding cofactor D OS=Arabidopsis thaliana OX=3702 GN=TFCD PE=2 SV=1)	PF12612(TFCD_C:Tubulin folding cofactor D C terminal); PF02985(HEAT:HEAT repeat); PF20926(Htt_N-HEAT_1:Huntingtin, N-terminal HEAT 1); PF13513(HEAT_EZ:HEAT-like repeat)
TRINITY_DN10157_c0_g1	uncharacterized protein LOC111892675 [Lactuca sativa]	1.72065	0.782954	1.49778e-21	1.13697e-20	no	up	1.03525	0.0499838	0.594803	0.698744	no	up	1.40092	0.486373	1.88893e-10	1.07835e-09	no	up	GO:0016020(cellular_component:membrane)				ENOG410XQIH(S:Function unknown)	ENOG410XQIH(Protein of unknown function (DUF2921))		PF11145(DUF2921:Protein of unknown function (DUF2921))
TRINITY_DN10158_c0_g1	unnamed protein product [Lactuca virosa]	0.607206	-0.719743	2.44102e-07	8.65701e-07	no	down	0.487228	-1.03733	1.011e-06	4.02163e-06	yes	down	0.967879	-0.0471013	0.78745	0.856859	no	down	GO:0005634(cellular_component:nucleus); GO:0003712(molecular_function:transcription cofactor activity)				ENOG411198H(S:Function unknown); ENOG4111PZ6(S:Function unknown)	ENOG411198H(-); ENOG4111PZ6(-)
TRINITY_DN10159_c0_g1	unnamed protein product [Lactuca saligna]	0.341341	-1.55071	0	0	yes	down	1.37559	0.460049	2.26593e-229	1.76966e-227	no	up	1.66289	0.733691	3.1989e-224	3.53104e-222	no	up	GO:0005615(cellular_component:extracellular space)				ENOG410YFUT(S:Function unknown)	ENOG410YFUT(Phi-1 protein)	sp|O82161|PHI1_TOBAC(Protein PHOSPHATE-INDUCED 1 OS=Nicotiana tabacum OX=4097 GN=PHI-1 PE=2 SV=1)	PF04674(Phi_1:Phosphate-induced protein 1 conserved region)
TRINITY_DN1015_c0_g1	unnamed protein product [Lactuca virosa]	24.401	4.60887	8.13758e-84	1.77313e-82	yes	up	17.7484	4.14962	2.50086e-106	9.7276e-105	yes	up	14.0841	3.81599	1.90068e-60	4.96814e-59	yes	up					ENOG4111RQ5(S:Function unknown)	ENOG4111RQ5(expressed protein)		PF14559(TPR_19:Tetratricopeptide repeat)
TRINITY_DN10160_c0_g1		0.00216719	-8.84996	8.83959e-14	4.83718e-13	yes	down	0.00251799	-8.63351	5.19529e-13	3.39541e-12	yes	down	0.00162228	-9.26776	6.52987e-15	5.06616e-14	yes	down
TRINITY_DN10161_c0_g1	unnamed protein product [Lactuca virosa]	0.689771	-0.535811	0.000550557	0.00137	no	down	0.71227	-0.489503	0.0413739	0.0790285	no	down	0.82093	-0.284668	0.021924	0.0461058	no	down					ENOG410Z7Z7(S:Function unknown)	ENOG410Z7Z7(Pentatricopeptide repeat-containing protein)	sp|Q9LS88|PP250_ARATH(Pentatricopeptide repeat-containing protein At3g23020 OS=Arabidopsis thaliana OX=3702 GN=At3g23020 PE=2 SV=1)	PF13041(PPR_2:PPR repeat family); PF01535(PPR:PPR repeat); PF12854(PPR_1:PPR repeat); PF13812(PPR_3:Pentatricopeptide repeat domain); PF17177(PPR_long:Pentacotripeptide-repeat region of PRORP)
TRINITY_DN10162_c0_g1	pentatricopeptide repeat-containing protein At2g30100, chloroplastic [Lactuca sativa]	1.4545	0.540519	3.50843e-13	1.85745e-12	no	up	0.900007	-0.151991	0.130615	0.209065	no	down	0.796232	-0.328739	1.21778e-08	5.95998e-08	no	down					ENOG410XT2S(S:Function unknown)	ENOG410XT2S(pentatricopeptide repeat-containing protein At2g30100)	sp|Q0WNN7|PP176_ARATH(Pentatricopeptide repeat-containing protein At2g30100, chloroplastic OS=Arabidopsis thaliana OX=3702 GN=At2g30100 PE=2 SV=2)	PF13041(PPR_2:PPR repeat family); PF17177(PPR_long:Pentacotripeptide-repeat region of PRORP)
TRINITY_DN10163_c0_g2	inositol polyphosphate multikinase beta [Lactuca sativa]	2.5303	1.33931	2.8437e-20	2.06571e-19	yes	up	2.36216	1.2401	4.58728e-15	3.36727e-14	yes	up	2.09574	1.06746	1.15446e-06	4.65334e-06	yes	up	GO:0000823(molecular_function:inositol-1,4,5-trisphosphate 6-kinase activity); GO:0047326(molecular_function:inositol tetrakisphosphate 5-kinase activity); GO:0016310(biological_process:phosphorylation); GO:0032958(biological_process:inositol phosphate biosynthetic process); GO:0005524(molecular_function:ATP binding); GO:0102732(molecular_function:myo-inositol-1,2,3,4,6-heptakisphosphate 5-kinase…	K00915	IPMK, IPK2	map04070(Phosphatidylinositol signaling system); map00562(Inositol phosphate metabolism)	ENOG4111RTX(S:Function unknown); ENOG4111NMK(T:Signal transduction mechanisms)	ENOG4111RTX(inositol polyphosphate multikinase); ENOG4111NMK(Inositol polyphosphate)	sp|Q9FLT2|IPMKB_ARATH(Inositol polyphosphate multikinase beta OS=Arabidopsis thaliana OX=3702 GN=IPK2b PE=1 SV=1)	PF03770(IPK:Inositol polyphosphate kinase)
TRINITY_DN10164_c0_g1	unnamed protein product [Lactuca virosa]	1.02214	0.0315981	0.890738	0.922311	no	up	0.442472	-1.17634	0.00380634	0.00927652	yes	down	1.39965	0.485068	0.0170066	0.0368216	no	up					ENOG4111HS3(S:Function unknown)	ENOG4111HS3(guanylyl cyclase domain containing 1)	sp|Q8L870|GCC1_ARATH(Guanylyl cyclase 1 OS=Arabidopsis thaliana OX=3702 GN=GC1 PE=1 SV=1)	PF09778(Guanylate_cyc_2:Guanylylate cyclase)
TRINITY_DN10165_c0_g1	S-adenosylmethionine carrier 1, chloroplastic/mitochondrial [Lactuca sativa]	0.852328	-0.230519	0.200228	0.286161	no	down	0.574526	-0.799555	0.0897917	0.153158	no	down	0.780814	-0.356949	0.00108726	0.00297275	no	down	GO:0016020(cellular_component:membrane); GO:0055085(biological_process:transmembrane transport)	K15111	SLC25A26		ENOG4110BII(S:Function unknown)	ENOG4110BII(mitochondrial carrier protein)	sp|Q94AG6|SAMC1_ARATH(S-adenosylmethionine carrier 1, chloroplastic/mitochondrial OS=Arabidopsis thaliana OX=3702 GN=SAMC1 PE=1 SV=1)	PF00153(Mito_carr:Mitochondrial carrier protein)
TRINITY_DN10166_c0_g1	unnamed protein product [Lactuca virosa]	0.786638	-0.346229	1.98777e-08	7.7113e-08	no	down	0.663759	-0.591269	4.12891e-14	2.87978e-13	no	down	0.797362	-0.326693	4.62233e-06	1.74315e-05	no	down	GO:0016740(molecular_function:transferase activity)				ENOG4110P5E(S:Function unknown); ENOG4111PIX(S:Function unknown)	ENOG4110P5E(Nuclear autoantigenic sperm protein (Histone-binding)); ENOG4111PIX(Nuclear Autoantigenic Sperm Protein)		PF13424(TPR_12:Tetratricopeptide repeat); PF00515(TPR_1:Tetratricopeptide repeat)
TRINITY_DN10167_c0_g1	ethylene-responsive transcription factor RAP2-3 [Lactuca sativa]	0.450584	-1.15013	8.87091e-27	7.82485e-26	yes	down	2.01362	1.00979	2.45502e-20	2.28263e-19	yes	up	1.03818	0.0540601	0.777924	0.851421	no	up	GO:0003700(molecular_function:transcription factor activity, sequence-specific DNA binding); GO:0005634(cellular_component:nucleus); GO:0003677(molecular_function:DNA binding); GO:0006952(biological_process:defense response); GO:0006351(biological_process:transcription, DNA-templated); GO:0009873(biological_process:ethylene-activated signaling pathway)	K09286	EREBP		ENOG41113EY(K:Transcription); ENOG410YR4U(K:Transcription)	ENOG41113EY(Transcription factor); ENOG410YR4U(Transcription factor)	sp|P42736|RAP23_ARATH(Ethylene-responsive transcription factor RAP2-3 OS=Arabidopsis thaliana OX=3702 GN=RAP2-3 PE=1 SV=2)	PF00847(AP2:AP2 domain)
TRINITY_DN10168_c0_g1	5-amino-6-(5-phospho-D-ribitylamino	1.91105	0.934369	1.72921e-50	2.45693e-49	no	up	0.854467	-0.226904	0.0144236	0.0312254	no	down	0.764325	-0.387742	3.56258e-26	4.47124e-25	no	down		K22912	PYRP2	map00740(Riboflavin metabolism); map01240(Biosynthesis of cofactors)	COG0637(S:Function unknown)	COG0637(HAD-superfamily hydrolase subfamily IA variant 3)	sp|Q9LDD5|PYRP2_ARATH(5-amino-6-(5-phospho-D-ribitylamino)uracil phosphatase, chloroplastic OS=Arabidopsis thaliana OX=3702 GN=PYRP2 PE=1 SV=1)	PF13419(HAD_2:Haloacid dehalogenase-like hydrolase); PF00702(Hydrolase:haloacid dehalogenase-like hydrolase); PF13242(Hydrolase_like:HAD-hyrolase-like)
TRINITY_DN10169_c0_g1	phytosulfokines [Lactuca sativa]	3.2399	1.69595	0	0	yes	up	1.0409	0.05783	0.337748	0.453513	no	up	1.77462	0.827509	5.57106e-204	5.48269e-202	no	up
TRINITY_DN1016_c0_g1	unnamed protein product [Lactuca saligna]	1576.34	10.6224	2.64752e-19	1.86646e-18	yes	up	207.054	7.69386	2.1996e-37	3.34962e-36	yes	up	1963.98	10.9396	2.16439e-20	2.20167e-19	yes	up
TRINITY_DN1016_c0_g2	unnamed protein product [Lactuca virosa]	0.100375	-3.31653	0	0	yes	down	0.261257	-1.93646	5.95431e-40	9.5705e-39	yes	down	1.11617	0.158557	0.0187969	0.040263	no	up	GO:0008289(molecular_function:lipid binding); GO:0005783(cellular_component:endoplasmic reticulum)				ENOG410YQJJ(S:Function unknown)	ENOG410YQJJ(Protein of unknown function (DUF1336))	sp|F4JSE7|EDR2_ARATH(Protein ENHANCED DISEASE RESISTANCE 2 OS=Arabidopsis thaliana OX=3702 GN=EDR2 PE=2 SV=1)	PF07059(EDR2_C:Protein ENHANCED DISEASE RESISTANCE 2, C-terminal); PF01852(START:START domain)
TRINITY_DN10170_c0_g1	uncharacterized protein LOC111901273 [Lactuca sativa]	0.729902	-0.454225	0.00417574	0.009065	no	down	1.16916	0.225472	0.115134	0.188729	no	up	1.22988	0.298512	0.0920235	0.161085	no	up	GO:0016310(biological_process:phosphorylation); GO:0005524(molecular_function:ATP binding); GO:0004672(molecular_function:protein kinase activity)				ENOG410XPET(T:Signal transduction mechanisms)	ENOG410XPET(dual-specificity tyrosine-(Y)-phosphorylation regulated kinase)	sp|Q54BC9|DYRK2_DICDI(Probable serine/threonine-protein kinase dyrk2 OS=Dictyostelium discoideum OX=44689 GN=dyrk2 PE=3 SV=1)	PF00069(Pkinase:Protein kinase domain); PF07714(PK_Tyr_Ser-Thr:Protein tyrosine and serine/threonine kinase)
TRINITY_DN10171_c0_g1		0.484319	-1.04597	0.199075	0.284836	no	down	0.314602	-1.6684	0.0529549	0.0978303	no	down	0.300658	-1.7338	0.0321744	0.0649505	no	down
TRINITY_DN10172_c0_g1	protein NUCLEAR FUSION DEFECTIVE 4 [Lactuca sativa]	0.743264	-0.428053	3.20935e-14	1.79795e-13	no	down	0.650056	-0.621363	1.71619e-14	1.22231e-13	no	down	0.775586	-0.366641	3.72128e-08	1.7396e-07	no	down	GO:0016020(cellular_component:membrane); GO:0006817(biological_process:phosphate ion transport)				ENOG410XR5A(S:Function unknown)	ENOG410XR5A(Nodulin-like)	sp|F4I9E1|NFD4_ARATH(Protein NUCLEAR FUSION DEFECTIVE 4 OS=Arabidopsis thaliana OX=3702 GN=NFD4 PE=3 SV=1)	PF06813(Nodulin-like:Nodulin-like); PF07690(MFS_1:Major Facilitator Superfamily)
TRINITY_DN10172_c0_g2		0.461295	-1.11624	0.0419018	0.0744861	no	down	0.444391	-1.1701	0.138881	0.219935	no	down	0.457999	-1.12658	0.216131	0.324338	no	down
TRINITY_DN10173_c0_g1	uncharacterized protein LOC111890709 [Lactuca sativa]	1.07904	0.109748	0.48725	0.588583	no	up	0.364438	-1.45626	1.37349e-05	4.82631e-05	yes	down	1.15702	0.210415	0.22365	0.333377	no	up	GO:0008176(molecular_function:tRNA (guanine-N7-)-methyltransferase activity)	K03439	trmB, METTL1, TRM8		COG0220(S:Function unknown)	COG0220(Catalyzes the formation of N(7)-methylguanine at position 46 (m7G46) in tRNA (By similarity))	sp|P73161|TRMB_SYNY3(tRNA (guanine-N(7)-)-methyltransferase OS=Synechocystis sp. (strain PCC 6803 / Kazusa) OX=1111708 GN=trmB PE=3 SV=2)	PF02390(Methyltransf_4:Putative methyltransferase)
TRINITY_DN10174_c0_g1	uncharacterized protein LOC111882949 isoform X2 [Lactuca sativa]	0.61963	-0.690522	4.39648e-15	2.57684e-14	no	down	0.863336	-0.212006	0.040812	0.0781276	no	down	0.632373	-0.661152	6.29616e-08	2.88065e-07	no	down	GO:0004674(molecular_function:protein serine/threonine kinase activity); GO:0004714(molecular_function:transmembrane receptor protein tyrosine kinase activity); GO:0005524(molecular_function:ATP binding); GO:0016310(biological_process:phosphorylation)				COG0515(T:Signal transduction mechanisms); ENOG410ZY1Z(T:Signal transduction mechanisms)	COG0515(Serine Threonine protein kinase); ENOG410ZY1Z(STYKc)	sp|Q9FID8|Y5900_ARATH(Putative receptor-like protein kinase At5g39000 OS=Arabidopsis thaliana OX=3702 GN=At5g39000 PE=3 SV=1)	PF07714(PK_Tyr_Ser-Thr:Protein tyrosine and serine/threonine kinase); PF00069(Pkinase:Protein kinase domain)
TRINITY_DN10174_c0_g2		0.207879	-2.26618	1.70093e-05	5.07312e-05	yes	down	0.622308	-0.684298	0.178444	0.269949	no	down	0.0533736	-4.22773	0.000189143	0.000579476	yes	down
TRINITY_DN10174_c1_g1	probable beta-1,3-galactosyltransferase 2 isoform X1 [Lactuca sativa]	2.27395	1.1852	5.48083e-43	6.8403e-42	yes	up	0.518516	-0.94754	6.2988e-08	2.81859e-07	no	down	4.30988	2.10765	2.09307e-209	2.14606e-207	yes	up		K20855	B3GALT1S		ENOG410XV5H(S:Function unknown)	ENOG410XV5H(Beta-1,3-galactosyltransferase)	sp|Q9ZV71|B3GT3_ARATH(Probable beta-1,3-galactosyltransferase 3 OS=Arabidopsis thaliana OX=3702 GN=B3GALT3 PE=2 SV=1)	PF13334(DUF4094:Domain of unknown function (DUF4094)); PF01762(Galactosyl_T:Galactosyltransferase)
TRINITY_DN10174_c2_g1		1.50683	0.59152	0.734543	0.803721	no	up	20.8841	4.38433	0.00354044	0.00867559	yes	up	1.38068	0.465382	0.815768	0.876556	no	up
TRINITY_DN10175_c0_g1	basic leucine zipper 6 [Lactuca sativa]	0.656227	-0.607733	0.000988546	0.00236909	no	down	0.630721	-0.664927	0.0134353	0.0292883	no	down	0.922889	-0.115771	0.608266	0.720093	no	down	GO:0003700(molecular_function:transcription factor activity, sequence-specific DNA binding)				ENOG410YKNN(S:Function unknown)	ENOG410YKNN(BZIP protein)	sp|Q5JMK6|BZP06_ORYSJ(Basic leucine zipper 6 OS=Oryza sativa subsp. japonica OX=39947 GN=BZIP06 PE=2 SV=1)	PF00170(bZIP_1:bZIP transcription factor)
TRINITY_DN10176_c0_g1	unnamed protein product [Lactuca virosa]	1.6794	0.747949	3.06401e-18	2.0786e-17	no	up	1.33414	0.415913	0.000180285	0.000547815	no	up	1.16184	0.216415	0.000941504	0.00259976	no	up	GO:0046872(molecular_function:metal ion binding); GO:0003924(molecular_function:GTPase activity); GO:0009707(cellular_component:chloroplast outer membrane); GO:0045036(biological_process:protein targeting to chloroplast); GO:0005525(molecular_function:GTP binding)				ENOG410YDT5(S:Function unknown)	ENOG410YDT5(Translocase of chloroplast)	sp|Q6S5G3|TOC90_ARATH(Translocase of chloroplast 90, chloroplastic OS=Arabidopsis thaliana OX=3702 GN=TOC90 PE=1 SV=1)	PF11886(TOC159_MAD:Translocase of chloroplast 159/132, membrane anchor domain); PF04548(AIG1:AIG1 family); PF01926(MMR_HSR1:50S ribosome-binding GTPase); PF03193(RsgA_GTPase:RsgA GTPase)
TRINITY_DN10177_c0_g1	uncharacterized protein LOC111886937 [Lactuca sativa]	0.532721	-0.908547	3.11087e-23	2.49232e-22	no	down	0.408041	-1.29322	7.61418e-23	7.73953e-22	yes	down	0.871694	-0.198106	0.0564004	0.105995	no	down	GO:0016020(cellular_component:membrane)				ENOG41119RR(S:Function unknown)	ENOG41119RR(-)
TRINITY_DN10177_c0_g2		0.280829	-1.83224	0.650542	1	no	down	0.203701	-2.29548	0.43863	1	no	down	1	0	1	1	no	no change
TRINITY_DN10178_c0_g1	unnamed protein product [Lactuca saligna]	0.826051	-0.275697	6.49713e-06	2.02673e-05	no	down	1.08943	0.123567	0.130448	0.208837	no	up	1.31767	0.397986	5.31842e-12	3.42023e-11	no	up	GO:0016973(biological_process:poly(A)+ mRNA export from nucleus); GO:0048364(biological_process:root development); GO:0005634(cellular_component:nucleus); GO:0009873(biological_process:ethylene-activated signaling pathway)	K23801	PCID2, THP1		COG5600(L:Replication, recombination and repair)	COG5600(PCI domain containing 2)	sp|Q8GWE6|EER5_ARATH(Enhanced ethylene response protein 5 OS=Arabidopsis thaliana OX=3702 GN=EER5 PE=1 SV=1)
TRINITY_DN10178_c0_g2		3.74872	1.9064	0.224627	0.313328	no	up	1.16028	0.214477	0.886706	0.92864	no	up	2.01287	1.00926	0.648214	0.752677	no	up
TRINITY_DN10179_c0_g1	unnamed protein product [Lactuca saligna]	0.459795	-1.12094	0.00148592	0.00346346	yes	down	0.194699	-2.36068	4.42485e-06	1.64818e-05	yes	down	0.496048	-1.01145	0.000704461	0.00198777	yes	down
TRINITY_DN1017_c0_g1		11.227	3.4889	0	0	yes	up	9.17215	3.19726	0	0	yes	up	10.3554	3.37232	0	0	yes	up
TRINITY_DN10180_c0_g1	hypothetical protein LSAT_V11C800408460 [Lactuca sativa]	0.501305	-0.996238	0.807116	1	no	down	1.13081	0.17736	0.958515	1	no	up	6.20283	2.63293	0.492692	1	no	up
TRINITY_DN10181_c0_g1	deoxyhypusine hydroxylase [Lactuca sativa]	1.24066	0.311114	0.000432143	0.0010875	no	up	1.43775	0.523813	4.7755e-06	1.77309e-05	no	up	1.00585	0.00842137	0.921166	0.950961	no	up	GO:0019135(molecular_function:deoxyhypusine monooxygenase activity); GO:0046872(molecular_function:metal ion binding)	K06072	DOHH		COG1413(C:Energy production and conversion)	COG1413(Catalyzes the hydroxylation of the N(6)-(4-aminobutyl)- L-lysine intermediate to form hypusine, an essential post- translational modification only found in mature eIF-5A factor (By similarity))	sp|Q2QLW3|DOHH2_ORYSJ(Deoxyhypusine hydroxylase-B OS=Oryza sativa subsp. japonica OX=39947 GN=Os12g0626100 PE=2 SV=1)	PF13646(HEAT_2:HEAT repeats); PF03130(HEAT_PBS:PBS lyase HEAT-like repeat)
TRINITY_DN10182_c0_g1	unnamed protein product [Lactuca virosa]	0.907497	-0.140036	0.25448	0.346661	no	down	0.682034	-0.552085	0.00243102	0.00614346	no	down	0.879525	-0.185204	0.217854	0.326394	no	down	GO:0003723(molecular_function:RNA binding)				ENOG41127HC(S:Function unknown)	ENOG41127HC(RNA recognition motif containing protein)	sp|A1A6K6|NSRA_ARATH(Nuclear speckle RNA-binding protein A OS=Arabidopsis thaliana OX=3702 GN=NSRA PE=2 SV=1)	PF00076(RRM_1:RNA recognition motif)
TRINITY_DN10183_c0_g1	auxin transporter-like protein 2 [Lactuca sativa]	0.0721547	-3.79276	9.43307e-19	6.52016e-18	yes	down	0.684817	-0.54621	0.60861	0.710342	no	down	0.372397	-1.42508	0.104359	0.178858	no	down		K13946	AUX1, LAX	map04075(Plant hormone signal transduction)			sp|Q9FEL7|LAX2_MEDTR(Auxin transporter-like protein 2 OS=Medicago truncatula OX=3880 GN=LAX2 PE=2 SV=1)	PF01490(Aa_trans:Transmembrane amino acid transporter protein)
TRINITY_DN10183_c0_g2	unnamed protein product [Lactuca saligna]	0.527824	-0.921871	1.10779e-155	4.19848e-154	no	down	0.788009	-0.343716	1.24369e-12	7.91538e-12	no	down	0.649046	-0.623606	5.46354e-41	1.00551e-39	no	down	GO:0016020(cellular_component:membrane); GO:0006865(biological_process:amino acid transport)	K13946	AUX1, LAX	map04075(Plant hormone signal transduction)	COG0814(E:Amino acid transport and metabolism)	COG0814(amino acid transport)	sp|Q9FEL7|LAX2_MEDTR(Auxin transporter-like protein 2 OS=Medicago truncatula OX=3880 GN=LAX2 PE=2 SV=1)	PF01490(Aa_trans:Transmembrane amino acid transporter protein)
TRINITY_DN10183_c0_g3		0.278613	-1.84367	2.80317e-06	9.0702e-06	yes	down	0.249724	-2.00159	0.347661	0.463601	no	down	1.04433	0.0625785	0.872079	0.918698	no	up
TRINITY_DN10183_c0_g4	unnamed protein product [Lactuca saligna]	0.309135	-1.69369	1.80667e-57	2.84411e-56	yes	down	0.424457	-1.23631	2.39967e-12	1.50098e-11	yes	down	0.515174	-0.956869	1.31114e-10	7.56343e-10	no	down	GO:0016020(cellular_component:membrane); GO:0006865(biological_process:amino acid transport)	K13946	AUX1, LAX	map04075(Plant hormone signal transduction)	COG0814(E:Amino acid transport and metabolism)	COG0814(amino acid transport)	sp|Q9FEL7|LAX2_MEDTR(Auxin transporter-like protein 2 OS=Medicago truncatula OX=3880 GN=LAX2 PE=2 SV=1)	PF01490(Aa_trans:Transmembrane amino acid transporter protein)
TRINITY_DN10183_c0_g5		0.660981	-0.59732	0.615844	0.706052	no	down	1.14478	0.195076	0.803754	0.862548	no	up	3.84029	1.94122	0.630952	1	no	up
TRINITY_DN10184_c0_g1	unnamed protein product [Lactuca virosa]	1.01481	0.0212083	0.955932	0.97122	no	up	0.231039	-2.11379	9.47442e-12	5.69322e-11	yes	down	5.69269	2.50911	5.7461e-05	0.000189157	yes	up	GO:0020037(molecular_function:heme binding); GO:0140825(deleted:old GO); GO:0004601(molecular_function:peroxidase activity); GO:0042744(biological_process:hydrogen peroxide catabolic process); GO:0009505(cellular_component:plant-type cell wall); GO:0046872(molecular_function:metal ion binding); GO:0006979(biological_process:response to oxidative stress); GO:0005576(cellular_component:extracellula…	K00430	E1.11.1.7	map00940(Phenylpropanoid biosynthesis)	ENOG410YECP(G:Carbohydrate transport and metabolism)	ENOG410YECP(peroxidase)	sp|O22862|PER26_ARATH(Probable peroxidase 26 OS=Arabidopsis thaliana OX=3702 GN=PER26 PE=2 SV=2)	PF00141(peroxidase:Peroxidase)
TRINITY_DN10185_c0_g1		8.64589	3.11201	3.1141e-220	1.65719e-218	yes	up	0.761393	-0.393287	0.0118127	0.0260302	no	down	1.91354	0.936242	8.78463e-23	9.80983e-22	no	up
TRINITY_DN10186_c0_g1	unnamed protein product [Lactuca saligna]	0.624405	-0.679446	0.0829684	0.135547	no	down	0.619651	-0.690472	0.288389	0.399166	no	down	0.939814	-0.0895535	0.820575	0.88024	no	down	GO:0003700(molecular_function:transcription factor activity, sequence-specific DNA binding); GO:0043565(molecular_function:sequence-specific DNA binding); GO:0005634(cellular_component:nucleus)	K09419	HSFF		COG5169(K:Transcription); ENOG410YGBD(S:Function unknown)	COG5169(Transcription factor); ENOG410YGBD(-)	sp|Q40152|HSF8_SOLLC(Heat shock factor protein HSF8 OS=Solanum lycopersicum OX=4081 GN=HSF8 PE=3 SV=1)
TRINITY_DN10187_c0_g1	cytochrome P450 76T24 [Lactuca sativa]	0.265453	-1.91347	1.98706e-64	3.43734e-63	yes	down	0.507413	-0.978769	0.200717	0.297096	no	down	0.558854	-0.839457	1.42112e-17	1.27796e-16	no	down					COG2124(Q:Secondary metabolites biosynthesis, transport and catabolism)	COG2124(Cytochrome p450)	sp|W8JIS5|IO_CATRO(Iridoid oxidase OS=Catharanthus roseus OX=4058 GN=IO PE=1 SV=1)	PF00067(p450:Cytochrome P450)
TRINITY_DN10187_c1_g1	hypothetical protein LSAT_V11C300147140 [Lactuca sativa]	0.225211	-2.15065	0	0	yes	down	0.171694	-2.54209	0	0	yes	down	0.335608	-1.57515	5.58169e-130	3.24892e-128	yes	down	GO:0005506(molecular_function:iron ion binding); GO:0016705(molecular_function:oxidoreductase activity, acting on paired donors, with incorporation or reduction of molecular oxygen); GO:0004497(molecular_function:monooxygenase activity); GO:0020037(molecular_function:heme binding); GO:0051762(biological_process:sesquiterpene biosynthetic process)				COG2124(Q:Secondary metabolites biosynthesis, transport and catabolism)	COG2124(Cytochrome p450)	sp|O64636|C76C1_ARATH(Cytochrome P450 76C1 OS=Arabidopsis thaliana OX=3702 GN=CYP76C1 PE=2 SV=1)	PF00067(p450:Cytochrome P450)
TRINITY_DN10187_c1_g2	unnamed protein product [Lactuca virosa]	2.77774	1.47391	0.0838929	0.13688	no	up	0.0894876	-3.48217	4.1176e-06	1.53845e-05	yes	down	3.16196	1.66082	0.554578	1	no	up					COG2124(Q:Secondary metabolites biosynthesis, transport and catabolism)	COG2124(Cytochrome p450)	sp|D1MI46|C76BA_SWEMU(Geraniol 8-hydroxylase OS=Swertia mussotii OX=137888 GN=CYP76B10 PE=1 SV=1)	PF00067(p450:Cytochrome P450)
TRINITY_DN10188_c0_g1	hypothetical protein LSAT_V11C400195430 [Lactuca sativa]	0.614009	-0.703668	0.12016	0.186751	no	down	0.893363	-0.162681	0.84481	0.896362	no	down	1.70211	0.767325	7.62213e-11	4.48506e-10	no	up	GO:0003700(molecular_function:transcription factor activity, sequence-specific DNA binding); GO:0046983(molecular_function:protein dimerization activity); GO:0005634(cellular_component:nucleus)				ENOG410YJMV(S:Function unknown)	ENOG410YJMV(Transcription factor)	sp|Q8S3D2|BH087_ARATH(Transcription factor bHLH87 OS=Arabidopsis thaliana OX=3702 GN=BHLH87 PE=1 SV=1)	PF00010(HLH:Helix-loop-helix DNA-binding domain)
TRINITY_DN10189_c0_g1	uncharacterized protein LOC111895408 [Lactuca sativa]	0.920045	-0.120224	0.0534428	0.0923557	no	down	0.749558	-0.415888	2.75819e-06	1.05046e-05	no	down	1.07954	0.110421	0.0502325	0.0960627	no	up	GO:0005852(cellular_component:eukaryotic translation initiation factor 3 complex); GO:0016282(cellular_component:eukaryotic 43S preinitiation complex); GO:0003723(molecular_function:RNA binding); GO:0033290(cellular_component:eukaryotic 48S preinitiation complex); GO:0001732(biological_process:formation of cytoplasmic translation initiation complex); GO:0003743(molecular_function:translation init…	K03248	EIF3G		ENOG410Y3CW(J:Translation, ribosomal structure and biogenesis)	ENOG410Y3CW(Component of the eukaryotic translation initiation factor 3 (eIF-3) complex)	sp|Q6DRC4|EIF3G_DANRE(Eukaryotic translation initiation factor 3 subunit G OS=Danio rerio OX=7955 GN=eif3g PE=1 SV=1)	PF12353(eIF3g:Eukaryotic translation initiation factor 3 subunit G); PF00076(RRM_1:RNA recognition motif)
TRINITY_DN1018_c0_g1	unnamed protein product [Lactuca virosa]	0.618777	-0.692509	6.8405e-32	6.89379e-31	no	down	1.9453	0.959993	7.98608e-36	1.18148e-34	no	up	1.39359	0.478802	2.54891e-10	1.44069e-09	no	up		K12345	SRD5A3	map00510(N-Glycan biosynthesis)	ENOG4111JQM(S:Function unknown)	ENOG4111JQM(Plays a key role in early steps of protein N-linked glycosylation by being required for the conversion of polyprenol into dolichol. Dolichols are required for the synthesis of dolichol-linked monosaccharides and the oligosaccharide precursor used for N-glycosylation. Acts as a polyprenol reductase that promotes the reduction of the alpha-isoprene unit of polyprenols into dolichols in …	sp|Q9SI62|POED2_ARATH(Polyprenol reductase 2 OS=Arabidopsis thaliana OX=3702 GN=PPRD2 PE=1 SV=2)
TRINITY_DN1018_c0_g2		0.508335	-0.976148	0.0397684	0.0711002	no	down	0.49947	-1.00153	0.0692376	0.123092	no	down	0.755164	-0.405138	0.427626	0.554546	no	down
TRINITY_DN1018_c1_g1	unnamed protein product [Lactuca virosa]	0.481527	-1.05431	0.000203333	0.000534167	yes	down	0.63064	-0.66511	0.0355528	0.0692474	no	down	0.704486	-0.505358	0.0859375	0.152094	no	down					COG5048(S:Function unknown)	COG5048(Zinc finger protein)	sp|Q2V3L3|YY1_ARATH(Zinc finger transcription factor YY1 OS=Arabidopsis thaliana OX=3702 GN=YY1 PE=1 SV=1)
TRINITY_DN1018_c2_g1	polyprenol reductase 2 [Lactuca sativa]	0.123852	-3.01332	0.30383	1	no	down	0.0698684	-3.83922	0.0432618	0.082134	no	down	0.119499	-3.06493	0.257336	1	no	down	GO:0006488(biological_process:dolichol-linked oligosaccharide biosynthetic process); GO:0005789(cellular_component:endoplasmic reticulum membrane); GO:0003865(molecular_function:3-oxo-5-alpha-steroid 4-dehydrogenase activity); GO:0102389(molecular_function:polyprenol reductase activity); GO:0016095(biological_process:polyprenol catabolic process)	K12345	SRD5A3	map00510(N-Glycan biosynthesis)
TRINITY_DN10190_c0_g1	unnamed protein product [Lactuca saligna]	0.103355	-3.27432	7.85987e-27	6.94486e-26	yes	down	0.112137	-3.15667	1.34804e-36	2.02437e-35	yes	down	0.436534	-1.19583	4.16051e-10	2.30481e-09	yes	down		K09422	MYBP		COG5147(K:Transcription)	COG5147(Myblike DNAbinding domain containing protein)	sp|Q9SJX8|MYB14_ARATH(Transcription factor MYB14 OS=Arabidopsis thaliana OX=3702 GN=MYB14 PE=2 SV=1)	PF00249(Myb_DNA-binding:Myb-like DNA-binding domain); PF13921(Myb_DNA-bind_6:Myb-like DNA-binding domain)
TRINITY_DN10191_c0_g1	unnamed protein product [Lactuca virosa]	64.4008	6.00901	2.92284e-19	2.05747e-18	yes	up	137.352	7.10173	1.52208e-11	9.02003e-11	yes	up	27.3424	4.77307	2.12675e-32	3.20221e-31	yes	up	GO:0050660(molecular_function:flavin adenine dinucleotide binding); GO:0016614(molecular_function:oxidoreductase activity, acting on CH-OH group of donors)	K08248	MDL3	map00460(Cyanoamino acid metabolism)	COG2303(E:Amino acid transport and metabolism)	COG2303(oxidoreductase)	sp|Q9SSM2|MDLL_ARATH((R)-mandelonitrile lyase-like OS=Arabidopsis thaliana OX=3702 GN=At1g73050 PE=2 SV=1)	PF15699(NPR1_interact:NPR1 interacting)
TRINITY_DN10191_c0_g2	unnamed protein product [Lactuca saligna]	2.10894	1.07652	0.0820594	0.134309	no	up	0.803469	-0.315686	0.622768	0.722214	no	down	1.12553	0.17061	0.887025	0.929254	no	up	GO:0005634(cellular_component:nucleus); GO:0010112(biological_process:regulation of systemic acquired resistance)				ENOG41115BP(S:Function unknown)	ENOG41115BP(-)		PF15699(NPR1_interact:NPR1 interacting)
TRINITY_DN10191_c0_g3	unnamed protein product [Lactuca virosa]	0.474647	-1.07507	0.0670768	0.112923	no	down	0.511514	-0.967153	0.252495	0.358844	no	down	0.626898	-0.673697	0.307729	0.430774	no	down	GO:0050660(molecular_function:flavin adenine dinucleotide binding); GO:0016614(molecular_function:oxidoreductase activity, acting on CH-OH group of donors)	K08248	MDL3	map00460(Cyanoamino acid metabolism)	COG2303(E:Amino acid transport and metabolism)	COG2303(oxidoreductase)	sp|Q9SSM2|MDLL_ARATH((R)-mandelonitrile lyase-like OS=Arabidopsis thaliana OX=3702 GN=At1g73050 PE=2 SV=1)	PF05199(GMC_oxred_C:GMC oxidoreductase); PF00732(GMC_oxred_N:GMC oxidoreductase)
TRINITY_DN10192_c0_g1		6.18669	2.62917	0.00104512	0.00249678	yes	up	2.49843	1.32102	0.135679	0.215865	no	up	1.84327	0.882265	0.18113	0.281467	no	up
TRINITY_DN10192_c0_g2	hypothetical protein LSAT_V11C200093390 [Lactuca sativa]	0.819768	-0.286713	6.78392e-07	2.31631e-06	no	down	1.01484	0.0212508	0.779075	0.843203	no	up	1.19031	0.251342	6.19041e-06	2.29947e-05	no	up	GO:0016020(cellular_component:membrane)				ENOG410XRSQ(S:Function unknown)	ENOG410XRSQ(Transfer protein)	sp|C7J4U3|OST4A_ORYSJ(Dolichyl-diphosphooligosaccharide--protein glycosyltransferase subunit 4A OS=Oryza sativa subsp. japonica OX=39947 GN=OST4A PE=3 SV=1)	PF00650(CRAL_TRIO:CRAL/TRIO domain)
TRINITY_DN10192_c0_g3	unnamed protein product [Lactuca virosa]	13.2107	3.72364	2.09901e-10	9.38652e-10	yes	up	3.8931	1.96092	6.87996e-06	2.50407e-05	yes	up	3.37449	1.75467	2.66501e-05	9.1664e-05	yes	up
TRINITY_DN10193_c0_g1	unnamed protein product [Lactuca virosa]	1.19921	0.262089	0.00291922	0.00650918	no	up	0.67471	-0.567661	8.62928e-06	3.11032e-05	no	down	0.971206	-0.0421505	0.565122	0.683615	no	down		K03686	dnaJ		COG0484(O:Posttranslational modification, protein turnover, chaperones)	COG0484(ATP binding to DnaK triggers the release of the substrate protein, thus completing the reaction cycle. Several rounds of ATP-dependent interactions between DnaJ, DnaK and GrpE are required for fully efficient folding. Also involved, together with DnaK and GrpE, in the DNA replication of plasmids through activation of initiation proteins (By similarity))	sp|Q8GWW8|GFA2_ARATH(Chaperone protein dnaJ GFA2, mitochondrial OS=Arabidopsis thaliana OX=3702 GN=GFA2 PE=2 SV=1)	PF01556(DnaJ_C:DnaJ C terminal domain); PF00226(DnaJ:DnaJ domain); PF00684(DnaJ_CXXCXGXG:DnaJ central domain)
TRINITY_DN10193_c0_g3		5.22561	2.3856	0.540124	1	no	up	8.08414	3.01509	0.245737	1	no	up	14.0969	3.81731	0.0552353	0.104155	no	up
TRINITY_DN10194_c0_g1	putative disease resistance protein RGA1 [Lactuca sativa]	0.154961	-2.69002	0.0529529	0.0915826	no	down	0.00420233	-7.89459	1.50023e-10	8.32429e-10	yes	down	0.0425363	-4.55516	0.00344856	0.0086324	yes	down					COG4886(S:Function unknown)	COG4886(leucine Rich Repeat)
TRINITY_DN10194_c0_g2	putative disease resistance protein RGA4 [Lactuca sativa]	0.757809	-0.400094	0.822159	0.872596	no	down	5.23437	2.38801	0.0680175	0.121233	no	up	0.947961	-0.0771002	0.940667	0.961783	no	down					COG4886(S:Function unknown)	COG4886(leucine Rich Repeat)	sp|Q7XA39|RGA4_SOLBU(Putative disease resistance protein RGA4 OS=Solanum bulbocastanum OX=147425 GN=RGA4 PE=2 SV=1)
TRINITY_DN10195_c0_g1	probable E3 ubiquitin-protein ligase LUL2 [Lactuca sativa]	1.653	0.725088	1.92788e-32	1.96631e-31	no	up	0.663303	-0.59226	1.09223e-09	5.65902e-09	no	down	1.01235	0.0177032	0.737546	0.824317	no	up					ENOG410XRAE(S:Function unknown)	ENOG410XRAE(RING finger)	sp|Q9S752|LOFG2_ARATH(Probable E3 ubiquitin-protein ligase LOG2 OS=Arabidopsis thaliana OX=3702 GN=LOG2 PE=1 SV=1)	PF13920(zf-C3HC4_3:Zinc finger, C3HC4 type (RING finger)); PF13639(zf-RING_2:Ring finger domain); PF14447(Prok-RING_4:Prokaryotic RING finger family 4)
TRINITY_DN10196_c0_g1	unnamed protein product [Lactuca virosa]	1.09173	0.126622	0.764132	0.828094	no	up	1.88146	0.911856	0.244059	0.349668	no	up	1.89845	0.924821	0.0624075	0.115234	no	up	GO:0003723(molecular_function:RNA binding); GO:0009451(biological_process:RNA modification)				ENOG410Z7Z7(S:Function unknown)	ENOG410Z7Z7(Pentatricopeptide repeat-containing protein)	sp|Q84MA3|PP345_ARATH(Pentatricopeptide repeat-containing protein At4g32430, mitochondrial OS=Arabidopsis thaliana OX=3702 GN=PCMP-E40 PE=2 SV=1)	PF20431(E_motif:E motif)
TRINITY_DN10196_c0_g2	pentatricopeptide repeat-containing protein At4g32430, mitochondrial [Lactuca sativa]	1.37805	0.462633	0.000475251	0.00119035	no	up	1.41505	0.500856	0.0121516	0.0267177	no	up	1.37517	0.459615	0.000378232	0.00111354	no	up	GO:0003723(molecular_function:RNA binding); GO:0009451(biological_process:RNA modification)						sp|Q84MA3|PP345_ARATH(Pentatricopeptide repeat-containing protein At4g32430, mitochondrial OS=Arabidopsis thaliana OX=3702 GN=PCMP-E40 PE=2 SV=1)	PF13041(PPR_2:PPR repeat family); PF01535(PPR:PPR repeat); PF12854(PPR_1:PPR repeat); PF13812(PPR_3:Pentatricopeptide repeat domain); PF17177(PPR_long:Pentacotripeptide-repeat region of PRORP)
TRINITY_DN10197_c0_g1	heat stress transcription factor A-8 [Lactuca sativa]	1.16064	0.214924	0.00447675	0.0096652	no	up	0.509817	-0.971949	2.54641e-11	1.48624e-10	no	down	1.08408	0.116477	0.0595767	0.111038	no	up	GO:0003700(molecular_function:transcription factor activity, sequence-specific DNA binding); GO:0043565(molecular_function:sequence-specific DNA binding); GO:0005634(cellular_component:nucleus)	K09419	HSFF		COG5169(K:Transcription)	COG5169(Transcription factor)	sp|Q84T61|HSFA1_ORYSJ(Heat stress transcription factor A-1 OS=Oryza sativa subsp. japonica OX=39947 GN=HSFA1 PE=2 SV=1)
TRINITY_DN10198_c0_g1	putative RNA-directed DNA polymerase [Helianthus annuus]	2.00452	1.00325	1.25401e-59	2.0362e-58	yes	up	0.459723	-1.12116	0.0569014	0.104133	no	down	0.687623	-0.540311	5.72503e-71	1.75694e-69	no	down	GO:0003964(molecular_function:RNA-directed DNA polymerase activity); GO:0015074(biological_process:DNA integration); GO:0016020(cellular_component:membrane); GO:0008270(molecular_function:zinc ion binding); GO:0003676(molecular_function:nucleic acid binding)							PF00098(zf-CCHC:Zinc knuckle)
TRINITY_DN10198_c0_g4	unnamed protein product, partial [Cuscuta epithymum]	7.04166	2.81592	0.0393543	0.0704452	no	up	1.20977	0.274734	0.583503	0.689063	no	up	0.525967	-0.926955	0.650203	0.754182	no	down								PF00098(zf-CCHC:Zinc knuckle)
TRINITY_DN10199_c0_g1	histone acetyltransferase type B catalytic subunit [Lactuca sativa]	0.602277	-0.731501	0.227065	0.315696	no	down	3.81057	1.93001	0.0954439	0.161002	no	up	0.864169	-0.210615	0.654222	0.757302	no	down	GO:0000781(cellular_component:chromosome, telomeric region); GO:0031509(biological_process:telomeric heterochromatin assembly); GO:0004402(molecular_function:histone acetyltransferase activity); GO:0005634(cellular_component:nucleus)	K11303	HAT1, KAT1		ENOG410XPH4(B:Chromatin structure and dynamics)	ENOG410XPH4(chromatin silencing at telomere)	sp|Q6ES10|HAT1_ORYSJ(Probable histone acetyltransferase type B catalytic subunit OS=Oryza sativa subsp. japonica OX=39947 GN=HATB PE=2 SV=1)
TRINITY_DN10199_c0_g2	histone acetyltransferase type B catalytic subunit [Lactuca sativa]	0.938227	-0.0919906	0.10743	0.169658	no	down	0.579138	-0.78802	1.76267e-15	1.32371e-14	no	down	1.20334	0.267046	2.07604e-06	8.14428e-06	no	up		K11303	HAT1, KAT1		ENOG410XPH4(B:Chromatin structure and dynamics)	ENOG410XPH4(chromatin silencing at telomere)	sp|Q9FJT8|HATB_ARATH(Histone acetyltransferase type B catalytic subunit OS=Arabidopsis thaliana OX=3702 GN=HAG2 PE=2 SV=1)	PF10394(Hat1_N:Histone acetyl transferase HAT1 N-terminus); PF00583(Acetyltransf_1:Acetyltransferase (GNAT) family); PF01853(MOZ_SAS:MOZ/SAS family); PF13508(Acetyltransf_7:Acetyltransferase (GNAT) domain)
TRINITY_DN1019_c0_g1	LRR receptor-like serine/threonine-protein kinase FEI 1 [Lactuca sativa]	0.675207	-0.566598	4.61115e-50	6.49095e-49	no	down	0.646834	-0.628532	2.01764e-23	2.08878e-22	no	down	0.676603	-0.56362	9.13367e-42	1.71313e-40	no	down	GO:0050832(biological_process:defense response to fungus); GO:0004674(molecular_function:protein serine/threonine kinase activity); GO:0016020(cellular_component:membrane); GO:0005524(molecular_function:ATP binding); GO:0016310(biological_process:phosphorylation)				COG0515(T:Signal transduction mechanisms)	COG0515(Serine Threonine protein kinase)	sp|C0LGF4|FEI1_ARATH(LRR receptor-like serine/threonine-protein kinase FEI 1 OS=Arabidopsis thaliana OX=3702 GN=FEI1 PE=1 SV=1)	PF00069(Pkinase:Protein kinase domain); PF07714(PK_Tyr_Ser-Thr:Protein tyrosine and serine/threonine kinase); PF00560(LRR_1:Leucine Rich Repeat); PF08263(LRRNT_2:Leucine rich repeat N-terminal domain); PF12799(LRR_4:Leucine Rich repeats (2 copies)); PF13855(LRR_8:Leucine rich repeat)
TRINITY_DN1019_c0_g2	hypothetical protein L2E82_16176 [Cichorium intybus]	0.242251	-2.04542	0	0	yes	down	0.942627	-0.0852406	0.064502	0.115918	no	down	0.590114	-0.760934	5.46221e-80	1.8773e-78	no	down	GO:0005737(cellular_component:cytoplasm); GO:0016639(molecular_function:oxidoreductase activity, acting on the CH-NH2 group of donors, NAD or NADP as acceptor); GO:0005634(cellular_component:nucleus); GO:0006520(biological_process:cellular amino acid metabolic process); GO:0000045(biological_process:autophagosome assembly); GO:0009058(biological_process:biosynthetic process); GO:0004311(molecular…
TRINITY_DN1019_c0_g3	uncharacterized protein LOC111897869 [Lactuca sativa]	0.958059	-0.0618134	0.560036	0.655789	no	down	1.35944	0.443016	0.244509	0.350181	no	up	0.711242	-0.491587	4.36516e-08	2.02918e-07	no	down					ENOG4111QN5(S:Function unknown)	ENOG4111QN5(-)
TRINITY_DN1019_c1_g1		1.24964	0.321512	0.3129	0.41202	no	up	1.06989	0.097456	0.84009	0.89252	no	up	0.754608	-0.406201	0.168757	0.266207	no	down
TRINITY_DN101_c0_g1	unnamed protein product [Lactuca virosa]	0.211511	-2.24119	1.59905e-102	4.09837e-101	yes	down	0.668441	-0.581128	4.85784e-07	1.99433e-06	no	down	0.627158	-0.673099	8.74507e-50	1.92454e-48	no	down	GO:0015369(molecular_function:calcium:proton antiporter activity); GO:0006874(biological_process:cellular calcium ion homeostasis); GO:0070588(biological_process:calcium ion transmembrane transport); GO:0005509(molecular_function:calcium ion binding); GO:0005774(cellular_component:vacuolar membrane)				ENOG4111577(S:Function unknown)	ENOG4111577(Sodium/calcium exchanger protein)	sp|Q6K3R5|NCL2_ORYSJ(Sodium/calcium exchanger NCL2 OS=Oryza sativa subsp. japonica OX=39947 GN=NCL2 PE=2 SV=2)	PF00036(EF-hand_1:EF hand); PF13499(EF-hand_7:EF-hand domain pair); PF13405(EF-hand_6:EF-hand domain); PF13202(EF-hand_5:EF hand); PF13833(EF-hand_8:EF-hand domain pair)
TRINITY_DN101_c1_g1	GDP-mannose 3,5-epimerase 2 [Lactuca sativa]	0.710606	-0.492878	3.80009e-79	7.81191e-78	no	down	0.176104	-2.5055	0	0	yes	down	0.687046	-0.541521	3.32628e-86	1.22664e-84	no	down	GO:0051287(molecular_function:NAD binding); GO:0047918(molecular_function:GDP-mannose 3,5-epimerase activity)	K10046	GME	map00520(Amino sugar and nucleotide sugar metabolism); map01250(Biosynthesis of nucleotide sugars); map00053(Ascorbate and aldarate metabolism); map01240(Biosynthesis of cofactors)	COG0451(M:Cell wall/membrane/envelope biogenesis)	COG0451(Nad-dependent epimerase dehydratase)	sp|A2Z7B3|GME1_ORYSI(GDP-mannose 3,5-epimerase 1 OS=Oryza sativa subsp. indica OX=39946 GN=OsI_032456 PE=2 SV=1)	PF01370(Epimerase:NAD dependent epimerase/dehydratase family); PF16363(GDP_Man_Dehyd:GDP-mannose 4,6 dehydratase); PF01073(3Beta_HSD:3-beta hydroxysteroid dehydrogenase/isomerase family); PF07993(NAD_binding_4:Male sterility protein); PF13460(NAD_binding_10:NAD(P)H-binding); PF02719(Polysacc_synt_2:Polysaccharide biosynthesis protein)
TRINITY_DN101_c1_g2	hypothetical protein M8C21_008618 [Ambrosia artemisiifolia]	1.10687	0.146482	0.216656	0.304225	no	up	1.34554	0.42819	0.0017018	0.00441851	no	up	1.07125	0.0992948	0.380661	0.508883	no	up	GO:0051287(molecular_function:NAD binding); GO:0047918(molecular_function:GDP-mannose 3,5-epimerase activity)	K10046	GME	map00520(Amino sugar and nucleotide sugar metabolism); map01250(Biosynthesis of nucleotide sugars); map00053(Ascorbate and aldarate metabolism); map01240(Biosynthesis of cofactors)	COG0451(M:Cell wall/membrane/envelope biogenesis)	COG0451(Nad-dependent epimerase dehydratase)	sp|A2Z7B3|GME1_ORYSI(GDP-mannose 3,5-epimerase 1 OS=Oryza sativa subsp. indica OX=39946 GN=OsI_032456 PE=2 SV=1)
TRINITY_DN10200_c0_g1	unnamed protein product [Lactuca virosa]	0.464569	-1.10604	3.40801e-13	1.80596e-12	yes	down	4.02238	2.00805	1.89265e-45	3.38983e-44	yes	up	1.42153	0.507445	0.104499	0.179055	no	up					ENOG4111AX1(S:Function unknown)	ENOG4111AX1(-)	sp|F4IG60|ZPR1_ARATH(Protein LITTLE ZIPPER 1 OS=Arabidopsis thaliana OX=3702 GN=ZPR1 PE=1 SV=1)
TRINITY_DN10201_c0_g1		0.335171	-1.57703	0.086759	0.140915	no	down	0.505716	-0.983601	0.506628	0.62157	no	down	0.722857	-0.468218	0.504907	0.628313	no	down
TRINITY_DN10201_c0_g2	ninja-family protein mc410 [Lactuca sativa]	0.98341	-0.0241345	0.62901	0.7168	no	down	1.16741	0.223312	2.4252e-05	8.26261e-05	no	up	0.966813	-0.0486906	0.315007	0.439167	no	down	GO:0005634(cellular_component:nucleus); GO:0007165(biological_process:signal transduction)				ENOG411297C(S:Function unknown)	ENOG411297C(ninja-family protein)	sp|Q53HY2|NINJA_TOBAC(Ninja-family protein mc410 OS=Nicotiana tabacum OX=4097 GN=MC410 PE=2 SV=1)	PF16135(TDBD:Tify domain binding domain)
TRINITY_DN10201_c0_g3		0.286522	-1.80328	0.18515	0.26813	no	down	0.889288	-0.169278	0.866663	0.914075	no	down	0.844498	-0.243835	0.821821	0.881248	no	down
TRINITY_DN10202_c0_g1	hypothetical protein LSAT_V11C100012890 [Lactuca sativa]	4.36339	2.12545	0.00285374	0.00637363	yes	up	3.2764	1.71211	0.000161626	0.000494064	yes	up	4.64898	2.21691	0.0329094	0.0661806	no	up
TRINITY_DN10202_c1_g1		2.55268	1.35201	0.101895	0.162121	no	up	0.761319	-0.393428	0.688157	0.775308	no	down	3.82837	1.93673	0.248309	0.362569	no	up
TRINITY_DN10202_c1_g2		0.280124	-1.83586	0.64987	1	no	down	1	0	1	1	no	no change	1.80648	0.853183	0.613762	0.724571	no	up
TRINITY_DN10203_c0_g1	unnamed protein product [Lactuca saligna]	0.800196	-0.321574	0.264165	0.357804	no	down	0.96272	-0.0548122	0.906564	0.940113	no	down	1.1312	0.17785	0.683441	0.780192	no	up	GO:0005794(cellular_component:Golgi apparatus); GO:0005545(molecular_function:1-phosphatidylinositol binding); GO:0072583(biological_process:clathrin-dependent endocytosis); GO:0048268(biological_process:clathrin coat assembly); GO:0030276(molecular_function:clathrin binding); GO:0005905(cellular_component:clathrin-coated pit); GO:0030136(cellular_component:clathrin-coated vesicle)				ENOG410XQ90(U:Intracellular trafficking, secretion, and vesicular transport)	ENOG410XQ90(Clathrin assembly protein)	sp|Q9SA65|CAP4_ARATH(Putative clathrin assembly protein At1g03050 OS=Arabidopsis thaliana OX=3702 GN=At1g03050 PE=2 SV=1)	PF07651(ANTH:ANTH domain); PF01417(ENTH:ENTH domain)
TRINITY_DN10204_c0_g1	hypothetical protein HanRHA438_Chr12g0545451 [Helianthus annuus]	0.0660594	-3.92009	8.2546e-151	3.0198e-149	yes	down	0.10459	-3.25719	6.99506e-122	3.00468e-120	yes	down	0.278397	-1.84479	2.12462e-100	9.0467e-99	yes	down
TRINITY_DN10205_c0_g1	unnamed protein product [Lactuca virosa]	0.61451	-0.702491	2.17353e-155	8.21344e-154	no	down	1.17931	0.237937	1.79985e-17	1.48754e-16	no	up	0.832543	-0.264403	2.65788e-26	3.34779e-25	no	down		K08818	CDC2L		ENOG410XQ50(T:Signal transduction mechanisms)	ENOG410XQ50(Cyclin-dependent kinase)	sp|A2XUW1|CDKG2_ORYSI(Cyclin-dependent kinase G-2 OS=Oryza sativa subsp. indica OX=39946 GN=CDKG-2 PE=3 SV=1)	PF00069(Pkinase:Protein kinase domain); PF07714(PK_Tyr_Ser-Thr:Protein tyrosine and serine/threonine kinase); PF03109(ABC1:ABC1 atypical kinase-like domain); PF14531(Kinase-like:Kinase-like)
TRINITY_DN10205_c0_g2	uncharacterized protein LOC111877344 [Lactuca sativa]	1.96021	0.971009	1.28926e-66	2.29089e-65	no	up	1.41402	0.499806	2.6527e-09	1.33001e-08	no	up	2.05081	1.03619	5.3382e-81	1.8555e-79	yes	up	GO:0016020(cellular_component:membrane)				ENOG411151Q(S:Function unknown)	ENOG411151Q(Protein of unknown function (DUF3537))		PF12056(DUF3537:Protein of unknown function (DUF3537))
TRINITY_DN10206_c0_g1	hypothetical protein L1887_16445 [Cichorium endivia]	2.57073	1.36218	1.29068e-30	1.25776e-29	yes	up	2.09563	1.06738	5.91902e-17	4.78234e-16	yes	up	1.30844	0.38785	0.00131156	0.00353271	no	up	GO:0090304(biological_process:nucleic acid metabolic process); GO:0008757(molecular_function:S-adenosylmethionine-dependent methyltransferase activity); GO:0005634(cellular_component:nucleus); GO:0043414(biological_process:macromolecule methylation); GO:0003676(molecular_function:nucleic acid binding)	K23960	METTL14
TRINITY_DN10206_c0_g2	unnamed protein product [Lactuca virosa]	1.1017	0.139737	0.000438263	0.00110215	no	up	1.18351	0.243067	8.78898e-08	3.8851e-07	no	up	1.26739	0.341861	1.72109e-15	1.37828e-14	no	up	GO:0090304(biological_process:nucleic acid metabolic process); GO:0008757(molecular_function:S-adenosylmethionine-dependent methyltransferase activity); GO:0005634(cellular_component:nucleus); GO:0043414(biological_process:macromolecule methylation); GO:0003676(molecular_function:nucleic acid binding)	K23960	METTL14		ENOG410XQ0H(S:Function unknown)	ENOG410XQ0H(Methyltransferase like 14)	sp|Q94AI4|METL1_ARATH(N6-adenosine-methyltransferase non-catalytic subunit MTB OS=Arabidopsis thaliana OX=3702 GN=MTB PE=1 SV=1)	PF05063(MT-A70:MT-A70)
TRINITY_DN10206_c0_g3		5.43174	2.44141	0.10055	0.160213	no	up	4.76606	2.2528	0.093652	0.158511	no	up	3.21696	1.6857	0.21151	0.318702	no	up
TRINITY_DN10206_c1_g1	unnamed protein product [Lactuca saligna]	1.75233	0.809272	4.21924e-05	0.000120494	no	up	1.05663	0.0794664	0.788338	0.850039	no	up	1.60921	0.686351	7.24917e-06	2.67029e-05	no	up	GO:0005525(molecular_function:GTP binding)	K19828	MTG1		COG1161(S:Function unknown)	COG1161(Required for a late step of 50S ribosomal subunit assembly. Has GTPase activity (By similarity))	sp|O82497|DGP2_ARATH(DAR GTPase 2, mitochondrial OS=Arabidopsis thaliana OX=3702 GN=DGP2 PE=3 SV=1)	PF01926(MMR_HSR1:50S ribosome-binding GTPase); PF03193(RsgA_GTPase:RsgA GTPase); PF02421(FeoB_N:Ferrous iron transport protein B)
TRINITY_DN10206_c1_g2		2.9811	1.57585	0.402381	0.504792	no	up	0.625223	-0.677556	0.811285	1	no	down	0.556383	-0.845851	0.835782	1	no	down
TRINITY_DN10206_c2_g1	zinc finger protein 7 [Lactuca sativa]	0.611841	-0.70877	0.00708297	0.0147515	no	down	2.48539	1.31347	9.2754e-08	4.09068e-07	yes	up	1.07469	0.103916	0.844743	0.899568	no	up					ENOG410YNPP(S:Function unknown); ENOG410Z1Q8(S:Function unknown)	ENOG410YNPP(Zinc finger protein); ENOG410Z1Q8(Zinc finger protein)	sp|Q39266|ZFP7_ARATH(Zinc finger protein 7 OS=Arabidopsis thaliana OX=3702 GN=ZFP7 PE=1 SV=1)
TRINITY_DN10207_c1_g1		1.09186	0.126794	0.369189	0.471187	no	up	2.00749	1.00539	1.23065e-07	5.35449e-07	yes	up	2.82703	1.49929	1.5288e-10	8.79009e-10	yes	up
TRINITY_DN10208_c0_g1	unnamed protein product [Lactuca saligna]	0.709308	-0.495516	1.66913e-24	1.38386e-23	no	down	0.485774	-1.04164	1.45925e-84	4.5529e-83	yes	down	1.00931	0.0133742	0.794698	0.861856	no	up	GO:0016740(molecular_function:transferase activity); GO:0046872(molecular_function:metal ion binding)	K19044	XBAT32_33		COG0666(S:Function unknown)	COG0666(Ankyrin Repeat)	sp|Q4FE45|XB33_ARATH(E3 ubiquitin-protein ligase XBAT33 OS=Arabidopsis thaliana OX=3702 GN=XBAT33 PE=2 SV=1)	PF12796(Ank_2:Ankyrin repeats (3 copies)); PF00023(Ank:Ankyrin repeat); PF13857(Ank_5:Ankyrin repeats (many copies)); PF13637(Ank_4:Ankyrin repeats (many copies)); PF13606(Ank_3:Ankyrin repeat)
TRINITY_DN10208_c0_g2		1.16047	0.214715	0.778524	0.83977	no	up	1.44875	0.534805	0.54241	0.654589	no	up	0.530805	-0.913746	0.193513	0.2966	no	down
TRINITY_DN10208_c0_g3	hypothetical protein L1887_06447 [Cichorium endivia]	1.90173	0.927315	0.820224	1	no	up	0.609474	-0.714364	0.800303	1	no	down	1.08367	0.115922	0.977336	1	no	up	GO:0016853(molecular_function:isomerase activity); GO:0008017(molecular_function:microtubule binding); GO:0007018(biological_process:microtubule-based movement); GO:0003777(molecular_function:microtubule motor activity); GO:0005874(cellular_component:microtubule); GO:0005524(molecular_function:ATP binding)				COG5059(Z:Cytoskeleton)	COG5059(Kinesin family member)	sp|F4HR11|KN6_ARATH(Kinesin-like protein KIN-6 OS=Arabidopsis thaliana OX=3702 GN=KIN6 PE=3 SV=2)	PF00225(Kinesin:Kinesin motor domain)
TRINITY_DN10209_c0_g1	coatomer subunit beta-1 [Lactuca sativa]	0.295702	-1.75779	1.5036e-30	1.46222e-29	yes	down	0.410623	-1.28411	2.58566e-07	1.09026e-06	yes	down	0.336455	-1.57152	8.25877e-09	4.10094e-08	yes	down	GO:0006886(biological_process:intracellular protein transport); GO:0000139(cellular_component:Golgi membrane); GO:0030126(cellular_component:COPI vesicle coat); GO:0016192(biological_process:vesicle-mediated transport); GO:0005198(molecular_function:structural molecule activity)	K17301	COPB1, SEC26		COG5096(U:Intracellular trafficking, secretion, and vesicular transport)	COG5096(The coatomer is a cytosolic protein complex that binds to dilysine motifs and reversibly associates with Golgi non- clathrin-coated vesicles, which further mediate biosynthetic protein transport from the ER, via the Golgi up to the trans Golgi network. Coatomer complex is required for budding from Golgi membranes, and is essential for the retrograde Golgi-to-ER transport of dilysine-tagge…	sp|Q9SV21|COPB1_ARATH(Coatomer subunit beta-1 OS=Arabidopsis thaliana OX=3702 GN=At4g31480 PE=3 SV=2)	PF01602(Adaptin_N:Adaptin N terminal region); PF14806(Coatomer_b_Cpla:Coatomer beta subunit appendage platform); PF07718(Coatamer_beta_C:Coatomer beta C-terminal region); PF13646(HEAT_2:HEAT repeats); PF12717(Cnd1:non-SMC mitotic condensation complex subunit 1)
TRINITY_DN10209_c0_g2	coatomer subunit beta-1 [Lactuca sativa]	0.947137	-0.0783549	0.00510098	0.0109025	no	down	1.28332	0.359878	3.09915e-24	3.29397e-23	no	up	0.956816	-0.0636859	0.0617074	0.114223	no	down	GO:0006886(biological_process:intracellular protein transport); GO:0000139(cellular_component:Golgi membrane); GO:0030126(cellular_component:COPI vesicle coat); GO:0016192(biological_process:vesicle-mediated transport); GO:0005198(molecular_function:structural molecule activity)	K17301	COPB1, SEC26		COG5096(U:Intracellular trafficking, secretion, and vesicular transport)	COG5096(The coatomer is a cytosolic protein complex that binds to dilysine motifs and reversibly associates with Golgi non- clathrin-coated vesicles, which further mediate biosynthetic protein transport from the ER, via the Golgi up to the trans Golgi network. Coatomer complex is required for budding from Golgi membranes, and is essential for the retrograde Golgi-to-ER transport of dilysine-tagge…	sp|Q9SV21|COPB1_ARATH(Coatomer subunit beta-1 OS=Arabidopsis thaliana OX=3702 GN=At4g31480 PE=3 SV=2)	PF01602(Adaptin_N:Adaptin N terminal region); PF14806(Coatomer_b_Cpla:Coatomer beta subunit appendage platform); PF07718(Coatamer_beta_C:Coatomer beta C-terminal region); PF13646(HEAT_2:HEAT repeats); PF12717(Cnd1:non-SMC mitotic condensation complex subunit 1)
TRINITY_DN1020_c0_g1	pollen-specific protein C13 [Lactuca sativa]	0.267428	-1.90278	1.77257e-306	1.35352e-304	yes	down	0.923161	-0.115346	0.00436945	0.0105203	no	down	0.706464	-0.501311	7.28277e-28	9.61036e-27	no	down					ENOG410YRT5(S:Function unknown)	ENOG410YRT5(Pollen-specific protein)	sp|P33050|PSC13_MAIZE(Pollen-specific protein C13 OS=Zea mays OX=4577 GN=MGS1 PE=2 SV=1)	PF01190(Pollen_Ole_e_1:Pollen protein Ole e 1 like)
TRINITY_DN1020_c1_g1	unnamed protein product [Lactuca saligna]	0.27575	-1.85857	0	0	yes	down	0.729874	-0.454281	3.38624e-17	2.76374e-16	no	down	0.358734	-1.47901	4.41182e-147	2.88683e-145	yes	down	GO:0005615(cellular_component:extracellular space)				ENOG410YRT5(S:Function unknown)	ENOG410YRT5(Pollen-specific protein)	sp|P33050|PSC13_MAIZE(Pollen-specific protein C13 OS=Zea mays OX=4577 GN=MGS1 PE=2 SV=1)
TRINITY_DN10210_c0_g1		2.74738	1.45806	2.32822e-10	1.0381e-09	yes	up	91.6762	6.51847	2.28847e-07	9.69846e-07	yes	up	6.15362	2.62144	9.13567e-05	0.000292774	yes	up
TRINITY_DN10211_c0_g1	transposon Tf2-1 polyprotein [Lactuca sativa]	1.27834	0.354267	0.0996158	0.158951	no	up	1.47754	0.563199	0.0682558	0.121552	no	up	0.728686	-0.456631	0.00687102	0.0162712	no	down					COG2801(L:Replication, recombination and repair)	COG2801(Retrotransposon protein)	sp|Q7LHG5|YI31B_YEAST(Transposon Ty3-I Gag-Pol polyprotein OS=Saccharomyces cerevisiae (strain ATCC 204508 / S288c) OX=559292 GN=TY3B-I PE=1 SV=2)	PF17917(RT_RNaseH:RNase H-like domain found in reverse transcriptase); PF00078(RVT_1:Reverse transcriptase (RNA-dependent DNA polymerase)); PF17919(RT_RNaseH_2:RNase H-like domain found in reverse transcriptase); PF17921(Integrase_H2C2:Integrase zinc binding domain); PF00665(rve:Integrase core domain)
TRINITY_DN10212_c0_g1		0.415685	-1.26644	0.00101114	0.00242064	yes	down	1.53746	0.620552	0.32933	0.444679	no	up	2.46791	1.30329	0.00347323	0.00868839	yes	up
TRINITY_DN10213_c0_g1	hypothetical protein L2E82_26904 [Cichorium intybus]	0.420577	-1.24956	5.01195e-19	3.49941e-18	yes	down	3.69629	1.88608	2.21775e-11	1.29943e-10	yes	up	1.02099	0.0299633	0.821544	0.881086	no	up
TRINITY_DN10214_c0_g1	berberine bridge enzyme-like 15 [Lactuca sativa]	55.6586	5.79853	7.82968e-18	5.21767e-17	yes	up	20.3065	4.34387	0.0169467	0.0359796	yes	up	207.197	7.69486	2.31416e-10	1.313e-09	yes	up	GO:0009820(biological_process:alkaloid metabolic process); GO:0071949(molecular_function:FAD binding); GO:0016491(molecular_function:oxidoreductase activity)	K22395	K22395	map00940(Phenylpropanoid biosynthesis)	COG0277(C:Energy production and conversion)	COG0277(FAD linked oxidase domain protein)	sp|O64743|BBE15_ARATH(Monolignol oxidoreductase AtBBE-like 15 OS=Arabidopsis thaliana OX=3702 GN=MEE23 PE=1 SV=1)	PF01565(FAD_binding_4:FAD binding domain); PF08031(BBE:Berberine and berberine like)
TRINITY_DN10214_c0_g2	berberine bridge enzyme-like 15 [Lactuca sativa]	6.94254	2.79546	8.89084e-24	7.23076e-23	yes	up	0.68751	-0.540547	0.109356	0.180743	no	down	2.11067	1.0777	0.791694	1	no	up		K22395	K22395	map00940(Phenylpropanoid biosynthesis)	COG0277(C:Energy production and conversion)	COG0277(FAD linked oxidase domain protein)	sp|O64743|BBE15_ARATH(Monolignol oxidoreductase AtBBE-like 15 OS=Arabidopsis thaliana OX=3702 GN=MEE23 PE=1 SV=1)	PF01565(FAD_binding_4:FAD binding domain); PF08031(BBE:Berberine and berberine like)
TRINITY_DN10215_c0_g1	hypothetical protein LSAT_V11C700363570 [Lactuca sativa]	54.9822	5.78089	4.45878e-166	1.79671e-164	yes	up	10.0404	3.32774	1.64778e-11	9.73486e-11	yes	up	51.9296	5.69849	1.80942e-240	2.14202e-238	yes	up	GO:0046872(molecular_function:metal ion binding); GO:0052865(biological_process:1-deoxy-D-xylulose 5-phosphate biosynthetic process); GO:0008661(molecular_function:1-deoxy-D-xylulose-5-phosphate synthase activity); GO:0016114(biological_process:terpenoid biosynthetic process); GO:0009228(biological_process:thiamine biosynthetic process)	K01662	dxs	map00730(Thiamine metabolism); map00900(Terpenoid backbone biosynthesis)	COG1154(H:Coenzyme transport and metabolism)	COG1154(Catalyzes the acyloin condensation reaction between C atoms 2 and 3 of pyruvate and glyceraldehyde 3-phosphate to yield 1-deoxy-D-xylulose-5-phosphate (DXP) (By similarity))	sp|Q6YU51|DXS2_ORYSJ(Probable 1-deoxy-D-xylulose-5-phosphate synthase 2, chloroplastic OS=Oryza sativa subsp. japonica OX=39947 GN=Os07g0190000 PE=2 SV=1)	PF13292(DXP_synthase_N:1-deoxy-D-xylulose-5-phosphate synthase); PF02779(Transket_pyr:Transketolase, pyrimidine binding domain); PF02780(Transketolase_C:Transketolase, C-terminal domain); PF00676(E1_dh:Dehydrogenase E1 component); PF02775(TPP_enzyme_C:Thiamine pyrophosphate enzyme, C-terminal TPP binding domain); PF00456(Transketolase_N:Transketolase, thiamine diphosphate binding domain)
TRINITY_DN10216_c0_g1	unnamed protein product [Lactuca saligna]	0.0061328	-7.34924	9.24656e-10	3.9577e-09	yes	down	0.00218785	-8.83627	2.39933e-13	1.6017e-12	yes	down	0.00960243	-6.70238	1.2365e-10	7.14799e-10	yes	down					ENOG410ZC2N(S:Function unknown); ENOG410YZFH(S:Function unknown)	ENOG410ZC2N(F-box domain containing protein, expressed); ENOG410YZFH(F-box LRR-repeat protein)	sp|Q9LXR6|FB207_ARATH(Putative F-box protein At3g58860 OS=Arabidopsis thaliana OX=3702 GN=At3g58860 PE=4 SV=1)	PF00646(F-box:F-box domain); PF07723(LRR_2:Leucine Rich Repeat)
TRINITY_DN10217_c0_g1	protein SHORT HYPOCOTYL IN WHITE LIGHT 1 [Lactuca sativa]	1.52383	0.607702	3.10637e-09	1.28053e-08	no	up	1.58135	0.661155	2.48573e-07	1.04981e-06	no	up	0.981834	-0.0264486	0.763145	0.842495	no	down	GO:0016020(cellular_component:membrane); GO:0009787(biological_process:regulation of abscisic acid-activated signaling pathway); GO:0010100(biological_process:negative regulation of photomorphogenesis)				ENOG410YPQF(S:Function unknown)	ENOG410YPQF(expressed protein)	sp|F4I3V6|SHW1_ARATH(Protein SHORT HYPOCOTYL IN WHITE LIGHT 1 OS=Arabidopsis thaliana OX=3702 GN=SHW1 PE=1 SV=1)	PF18829(Importin_rep_6:Importin repeat 6)
TRINITY_DN10218_c0_g1	unnamed protein product [Lactuca virosa]	1.67089	0.740614	0.0166459	0.0323782	no	up	0.235083	-2.08876	0.000126247	0.00039147	yes	down	0.886792	-0.173333	0.67553	0.77387	no	down		K10268	FBXL2_20
TRINITY_DN10219_c0_g1	unnamed protein product [Lactuca saligna]	0.864564	-0.209955	0.19472	0.279419	no	down	1.24233	0.313054	0.235473	0.339729	no	up	0.802675	-0.317113	0.00405481	0.0100175	no	down	GO:0016787(molecular_function:hydrolase activity)				COG0637(S:Function unknown)	COG0637(HAD-superfamily hydrolase subfamily IA variant 3)	sp|Q9ZVJ5|SGGP_ARATH(Haloacid dehalogenase-like hydrolase domain-containing protein Sgpp OS=Arabidopsis thaliana OX=3702 GN=SGPP PE=1 SV=2)	PF13419(HAD_2:Haloacid dehalogenase-like hydrolase); PF00702(Hydrolase:haloacid dehalogenase-like hydrolase); PF13242(Hydrolase_like:HAD-hyrolase-like)
TRINITY_DN10219_c1_g1		0.0369313	-4.75901	0.00171355	0.00396095	yes	down	0.213699	-2.22635	0.461551	1	no	down	0.0970577	-3.36501	0.158579	0.253282	no	down
TRINITY_DN1021_c0_g1		0.623993	-0.680397	3.14692e-13	1.67017e-12	no	down	1.26765	0.342156	0.00158155	0.00412716	no	up	0.641122	-0.64133	1.07726e-12	7.25526e-12	no	down
TRINITY_DN1021_c0_g2		2.94888	1.56017	4.85728e-11	2.25942e-10	yes	up	3.0556	1.61146	3.45545e-28	4.13881e-27	yes	up	4.57333	2.19324	4.91898e-30	6.90178e-29	yes	up
TRINITY_DN1021_c0_g3	unnamed protein product [Lactuca virosa]	0.755816	-0.403893	3.49677e-13	1.85147e-12	no	down	1.02315	0.0330181	0.667195	0.758916	no	up	0.792748	-0.335066	3.42069e-08	1.60598e-07	no	down	GO:0016787(molecular_function:hydrolase activity); GO:0003724(molecular_function:RNA helicase activity); GO:0003676(molecular_function:nucleic acid binding); GO:0005524(molecular_function:ATP binding)	K12823	DDX5, DBP2	map03040(Spliceosome)	COG0513(L:Replication, recombination and repair)	COG0513(purine NTP-dependent helicase activity)	sp|A7TTT5|DBP2_VANPO(ATP-dependent RNA helicase DBP2 OS=Vanderwaltozyma polyspora (strain ATCC 22028 / DSM 70294 / BCRC 21397 / CBS 2163 / NBRC 10782 / NRRL Y-8283 / UCD 57-17) OX=436907 GN=DBP2 PE=3 SV=1)	PF00270(DEAD:DEAD/DEAH box helicase); PF04851(ResIII:Type III restriction enzyme, res subunit); PF00176(SNF2-rel_dom:SNF2-related domain)
TRINITY_DN1021_c1_g1		0.50019	-0.999451	0.358662	0.460755	no	down	1.20342	0.26714	0.764428	0.833442	no	up	1.14182	0.191335	0.826233	0.884895	no	up
TRINITY_DN1021_c2_g1		0.185556	-2.43008	9.79121e-24	7.95048e-23	yes	down	0.324495	-1.62373	3.2996e-10	1.78337e-09	yes	down	0.190823	-2.38969	6.02769e-28	7.96917e-27	yes	down
TRINITY_DN1021_c5_g1		298.191	8.22009	8.12278e-12	3.96717e-11	yes	up	404.162	8.65879	1.03641e-12	6.62831e-12	yes	up	418.871	8.71036	3.23123e-13	2.25395e-12	yes	up
TRINITY_DN10220_c0_g1	uncharacterized protein LOC111880758 [Lactuca sativa]	1.78756	0.83799	0.065688	0.11087	no	up	4.75933	2.25076	0.000422814	0.00121371	yes	up	0.830405	-0.268113	0.500614	0.624115	no	down
TRINITY_DN10220_c0_g2		1	0	1	1	no	no change	1	0	1	1	no	no change	1	0	1	1	no	no change
TRINITY_DN10220_c0_g3	uncharacterized protein LOC111880758 [Lactuca sativa]	1.81265	0.8581	0.118861	0.184948	no	up	1.96448	0.974149	0.236062	0.340421	no	up	1.67152	0.741164	0.259557	0.375691	no	up
TRINITY_DN10220_c2_g1	uncharacterized protein LOC111906273 [Lactuca sativa]	6.18755	2.62937	0.199923	0.285788	no	up	0.831843	-0.265616	0.888988	0.930072	no	down	2.11067	1.0777	0.791694	1	no	up	GO:0015074(biological_process:DNA integration); GO:0006289(biological_process:nucleotide-excision repair); GO:0003676(molecular_function:nucleic acid binding); GO:0006355(biological_process:regulation of transcription, DNA-templated)
TRINITY_DN10221_c0_g1	unnamed protein product [Lactuca virosa]	1.78379	0.834946	4.95658e-39	5.73791e-38	no	up	0.80022	-0.321531	0.00625081	0.0146349	no	down	1.01262	0.0180933	0.619806	0.729411	no	up		K08869	ADCK, ABC1		COG0661(S:Function unknown)	COG0661(Required, probably indirectly, for the hydroxylation of 2-octaprenylphenol to 2-octaprenyl-6-hydroxy-phenol, the fourth step in ubiquinone biosynthesis (By similarity))	sp|Q9ASX5|Y5520_ARATH(Uncharacterized aarF domain-containing protein kinase At5g05200, chloroplastic OS=Arabidopsis thaliana OX=3702 GN=At5g05200 PE=1 SV=1)	PF03109(ABC1:ABC1 atypical kinase-like domain)
TRINITY_DN10221_c0_g2		1.65785	0.72931	0.0409344	0.0729246	no	up	0.955429	-0.0657796	0.875173	0.920625	no	down	1.06357	0.0889212	0.73993	0.826341	no	up
TRINITY_DN10222_c0_g1		28.3987	4.82775	0.00125682	0.00296723	yes	up	10.402	3.37879	0.152038	0.236729	no	up	52.3749	5.7108	2.80354e-05	9.61658e-05	yes	up
TRINITY_DN10222_c1_g1		0.407362	-1.29562	5.88645e-06	1.84421e-05	yes	down	0.575885	-0.796146	0.0236435	0.0484012	no	down	0.664201	-0.590308	0.00488311	0.0118705	no	down
TRINITY_DN10222_c1_g2		0.0199738	-5.64574	4.26566e-20	3.08518e-19	yes	down	0.0532646	-4.23068	1.3492e-06	5.31101e-06	yes	down	0.0985623	-3.34282	1.20196e-05	4.3096e-05	yes	down
TRINITY_DN10222_c1_g3		0.19143	-2.38511	0.0168957	0.0328094	yes	down	1.17804	0.23639	0.861913	0.910241	no	up	0.0979905	-3.35121	0.0067689	0.0160503	yes	down
TRINITY_DN10223_c0_g1		0.0570787	-4.1309	9.20247e-16	5.58456e-15	yes	down	0.51576	-0.955229	0.00034204	0.000996599	no	down	0.0488761	-4.35473	2.24432e-06	8.76866e-06	yes	down
TRINITY_DN10223_c0_g2		2.1628	1.1129	0.372542	0.474844	no	up	5.88113	2.55609	2.20823e-06	8.49713e-06	yes	up	7.09901	2.82762	0.131551	0.2173	no	up
TRINITY_DN10223_c0_g3	hypothetical protein LSAT_V11C300113970 [Lactuca sativa]	6.70538	2.74532	3.19584e-09	1.31605e-08	yes	up	0.605766	-0.723167	0.475266	0.59188	no	down	1.83232	0.873669	0.0176093	0.0379587	no	up	GO:0009791(biological_process:post-embryonic development); GO:0046983(molecular_function:protein dimerization activity); GO:0046872(molecular_function:metal ion binding); GO:0005634(cellular_component:nucleus); GO:0003677(molecular_function:DNA binding)
TRINITY_DN10224_c0_g1	hypothetical protein LSAT_V11C700379370 [Lactuca sativa]	1.25699	0.329974	0.000188348	0.000497053	no	up	0.935687	-0.0959022	0.362137	0.478627	no	down	1.17935	0.237989	0.0282835	0.057885	no	up		K11578	ZW10, DSL1		ENOG410XQ7J(S:Function unknown)	ENOG410XQ7J(ZW10, kinetochore associated, homolog (Drosophila))	sp|O48626|ZW10_ARATH(Centromere/kinetochore protein zw10 homolog OS=Arabidopsis thaliana OX=3702 GN=ZW10 PE=1 SV=1)	PF20665(Zw10_middle:Centromere/kinetochore protein zw10, middle domain); PF20666(ZW10_C:Centromere/kinetochore protein zw10, C-terminal); PF06248(Zw10_N:Centromere/kinetochore Zw10 N-terminal); PF11989(Dsl1_C:Retrograde transport protein Dsl1 C terminal)
TRINITY_DN10225_c0_g1		0.00824276	-6.92266	2.20942e-08	8.53335e-08	yes	down	0.297985	-1.74669	0.000649467	0.00181101	yes	down	0.562803	-0.829298	0.696307	0.790008	no	down
TRINITY_DN10225_c0_g2		0.938761	-0.0911708	0.929124	0.95154	no	down	2.79997	1.48541	0.24438	0.350037	no	up	1.4953	0.580431	0.552315	0.671936	no	up
TRINITY_DN10225_c0_g3	acetyl-coenzyme A carboxylase carboxyl transferase subunit alpha, chloroplastic [Lactuca sativa]	1.21258	0.278082	1.55092e-18	1.06331e-17	no	up	0.914644	-0.128717	0.00154946	0.00405149	no	down	1.00538	0.00773493	0.788943	0.857684	no	up	GO:0006633(biological_process:fatty acid biosynthetic process); GO:0009317(cellular_component:acetyl-CoA carboxylase complex); GO:0016743(molecular_function:carboxyl- or carbamoyltransferase activity); GO:0003989(molecular_function:acetyl-CoA carboxylase activity); GO:0005524(molecular_function:ATP binding); GO:2001295(biological_process:malonyl-CoA biosynthetic process)	K01962	accA	map00640(Propanoate metabolism); map00061(Fatty acid biosynthesis); map00620(Pyruvate metabolism)	COG0825(I:Lipid transport and metabolism)	COG0825(Component of the acetyl coenzyme A carboxylase (ACC) complex. First, biotin carboxylase catalyzes the carboxylation of biotin on its carrier protein (BCCP) and then the CO(2) group is transferred by the carboxyltransferase to acetyl-CoA to form malonyl-CoA (By similarity))	sp|Q9LD43|ACCA_ARATH(Acetyl-coenzyme A carboxylase carboxyl transferase subunit alpha, chloroplastic OS=Arabidopsis thaliana OX=3702 GN=CAC3 PE=1 SV=1)	PF03255(ACCA:Acetyl co-enzyme A carboxylase carboxyltransferase alpha subunit); PF01039(Carboxyl_trans:Carboxyl transferase domain); PF06833(MdcE:Malonate decarboxylase gamma subunit (MdcE))
TRINITY_DN10225_c0_g4	unnamed protein product [Lactuca virosa]	0.882561	-0.180232	0.40069	0.503314	no	down	0.630717	-0.664936	0.0469718	0.0883861	no	down	1.32473	0.405698	0.0604868	0.112328	no	up								PF03478(DUF295:Domain of unknown function (DUF295)); PF00646(F-box:F-box domain)
TRINITY_DN10226_c0_g1	1-aminocyclopropane-1-carboxylate oxidase homolog 1 [Lactuca sativa]	0.989666	-0.0149869	0.976689	0.985289	no	down	0.1251	-2.99884	8.10177e-09	3.90791e-08	yes	down	0.289053	-1.7906	5.45859e-06	2.04249e-05	yes	down					COG3491(S:Function unknown)	COG3491(2OGFe(II) oxygenase)	sp|Q84MB3|ACCH1_ARATH(1-aminocyclopropane-1-carboxylate oxidase homolog 1 OS=Arabidopsis thaliana OX=3702 GN=At1g06620 PE=2 SV=1)	PF03171(2OG-FeII_Oxy:2OG-Fe(II) oxygenase superfamily)
TRINITY_DN10226_c0_g2	unnamed protein product [Lactuca saligna]	0.768291	-0.380276	0.0057081	0.0120985	no	down	0.0725877	-3.78413	0.0156117	0.0334459	yes	down	0.659038	-0.601567	0.000254356	0.000766006	no	down					COG3491(S:Function unknown)	COG3491(2OGFe(II) oxygenase)	sp|Q84MB3|ACCH1_ARATH(1-aminocyclopropane-1-carboxylate oxidase homolog 1 OS=Arabidopsis thaliana OX=3702 GN=At1g06620 PE=2 SV=1)	PF03171(2OG-FeII_Oxy:2OG-Fe(II) oxygenase superfamily)
TRINITY_DN10226_c1_g1		0.0445628	-4.48802	0.0052509	0.0111993	yes	down	0.00981884	-6.67023	2.93502e-07	1.23162e-06	yes	down	0.556383	-0.845851	0.835782	1	no	down
TRINITY_DN10227_c0_g1	unnamed protein product [Lactuca virosa]	1.33221	0.413822	5.04233e-08	1.89363e-07	no	up	1.6475	0.720281	3.53453e-11	2.04571e-10	no	up	2.82487	1.49819	4.03036e-33	6.19015e-32	yes	up	GO:0005737(cellular_component:cytoplasm)				ENOG411164N(S:Function unknown); ENOG410XTYY(S:Function unknown)	ENOG411164N(-); ENOG410XTYY(-)		PF10248(Mlf1IP:Myelodysplasia-myeloid leukemia factor 1-interacting protein)
TRINITY_DN10227_c0_g2		10.3308	3.36888	0.167721	0.247007	no	up	2.95996	1.56558	0.445154	0.562961	no	up	0.556383	-0.845851	0.835782	1	no	down
TRINITY_DN10228_c0_g1	unnamed protein product [Lactuca virosa]	1.59364	0.672327	8.00185e-09	3.19746e-08	no	up	1.10064	0.138346	0.375932	0.493013	no	up	1.61607	0.692491	1.15011e-10	6.66356e-10	no	up	GO:0005794(cellular_component:Golgi apparatus)				ENOG4112CRP(S:Function unknown)	ENOG4112CRP(Protein of unknown function (DUF3128))		PF11326(DUF3128:Protein of unknown function (DUF3128))
TRINITY_DN10228_c0_g2		3.60244	1.84897	0.436479	0.538945	no	up	2.2025	1.13914	0.780115	1	no	up	0.194712	-2.36059	0.242962	0.356291	no	down
TRINITY_DN10228_c0_g3		0.659816	-0.599864	0.606857	0.697964	no	down	2.2008	1.13803	0.575291	0.682452	no	up	1.75496	0.811436	0.533537	0.655026	no	up
TRINITY_DN10229_c0_g1	wall-associated receptor kinase-like 1 isoform X4 [Lactuca sativa]	0.00383267	-8.02743	2.98834e-11	1.4095e-10	yes	down	0.00864882	-6.85328	1.07839e-07	4.72336e-07	yes	down	0.00664617	-7.23326	1.90065e-09	9.95306e-09	yes	down					COG0515(T:Signal transduction mechanisms)	COG0515(Serine Threonine protein kinase)	sp|Q7X8C5|WAKLB_ARATH(Wall-associated receptor kinase-like 2 OS=Arabidopsis thaliana OX=3702 GN=WAKL2 PE=2 SV=1)	PF00069(Pkinase:Protein kinase domain); PF07714(PK_Tyr_Ser-Thr:Protein tyrosine and serine/threonine kinase)
TRINITY_DN10229_c0_g2	unnamed protein product [Lactuca saligna]	3.54638	1.82635	0.651023	1	no	up	1	0	1	1	no	no change	2.11067	1.0777	0.791694	1	no	up	GO:0016020(cellular_component:membrane); GO:0030247(molecular_function:polysaccharide binding); GO:0007166(biological_process:cell surface receptor signaling pathway); GO:0005524(molecular_function:ATP binding); GO:0004672(molecular_function:protein kinase activity)				COG0515(T:Signal transduction mechanisms)	COG0515(Serine Threonine protein kinase)	sp|Q9C9L5|WAKLH_ARATH(Wall-associated receptor kinase-like 9 OS=Arabidopsis thaliana OX=3702 GN=WAKL9 PE=2 SV=1)	PF07714(PK_Tyr_Ser-Thr:Protein tyrosine and serine/threonine kinase); PF00069(Pkinase:Protein kinase domain)
TRINITY_DN10229_c0_g3	unnamed protein product [Lactuca saligna]	16.0839	4.00754	1.50261e-09	6.33738e-09	yes	up	1.1528	0.205147	0.837386	0.890482	no	up	63.6675	5.99248	5.18506e-06	1.94489e-05	yes	up	GO:0016020(cellular_component:membrane); GO:0030247(molecular_function:polysaccharide binding); GO:0007166(biological_process:cell surface receptor signaling pathway); GO:0005524(molecular_function:ATP binding); GO:0004672(molecular_function:protein kinase activity)				COG0515(T:Signal transduction mechanisms)	COG0515(Serine Threonine protein kinase)	sp|Q9C9L5|WAKLH_ARATH(Wall-associated receptor kinase-like 9 OS=Arabidopsis thaliana OX=3702 GN=WAKL9 PE=2 SV=1)	PF00069(Pkinase:Protein kinase domain); PF07714(PK_Tyr_Ser-Thr:Protein tyrosine and serine/threonine kinase)
TRINITY_DN1022_c0_g1	tRNA(His	0.246537	-2.02012	1.43047e-240	8.35288e-239	yes	down	0.230235	-2.11882	1.46372e-205	1.04339e-203	yes	down	0.564792	-0.824208	2.06313e-38	3.6151e-37	no	down	GO:0006400(biological_process:tRNA modification); GO:0000287(molecular_function:magnesium ion binding); GO:0008193(molecular_function:tRNA guanylyltransferase activity); GO:0005525(molecular_function:GTP binding)	K10761	THG1		COG4021(S:Function unknown)	COG4021(guanylyltransferase)	sp|F4ISV6|THG2_ARATH(tRNA(His) guanylyltransferase 2 OS=Arabidopsis thaliana OX=3702 GN=THG2 PE=1 SV=1)	PF04446(Thg1:tRNAHis guanylyltransferase)
TRINITY_DN10230_c0_g1	unnamed protein product [Lactuca virosa]	0.773284	-0.37093	0.0201627	0.0384605	no	down	2.13228	1.0924	3.07966e-08	1.41468e-07	yes	up	0.449733	-1.15286	6.53715e-07	2.69526e-06	yes	down	GO:0006355(biological_process:regulation of transcription, DNA-templated); GO:0003677(molecular_function:DNA binding)				ENOG410YHMV(S:Function unknown)	ENOG410YHMV((NAC) domain-containing protein)	sp|Q8GWK6|NC104_ARATH(NAC domain-containing protein 104 OS=Arabidopsis thaliana OX=3702 GN=NAC104 PE=2 SV=1)	PF02365(NAM:No apical meristem (NAM) protein)
TRINITY_DN10230_c0_g2		0.184923	-2.43501	0.105774	0.167477	no	down	2.50804	1.32656	0.458914	0.575992	no	up	0.269536	-1.89145	0.13988	0.22835	no	down
TRINITY_DN10231_c0_g1	unnamed protein product [Lactuca virosa]	0.456024	-1.13282	0.000866269	0.00209356	yes	down	0.640148	-0.643523	0.180455	0.272479	no	down	0.999416	-0.000843182	0.998858	0.999286	no	down					ENOG410XQ72(S:Function unknown)	ENOG410XQ72(WD domain, G-beta repeat)		PF00400(WD40:WD domain, G-beta repeat)
TRINITY_DN10232_c0_g1	COP9 signalosome complex subunit 8 [Lactuca sativa]	0.986123	-0.0201602	0.788609	0.847457	no	down	1.02147	0.0306459	0.755858	0.828067	no	up	0.830867	-0.26731	0.00781891	0.018267	no	down	GO:0005737(cellular_component:cytoplasm); GO:0010387(biological_process:COP9 signalosome assembly); GO:0009416(biological_process:response to light stimulus); GO:0009753(biological_process:response to jasmonic acid); GO:0008180(cellular_component:COP9 signalosome)	K12181	COPS8, CSN8		ENOG410XW9N(S:Function unknown)	ENOG410XW9N(cullin deneddylation)	sp|P43255|CSN8_ARATH(COP9 signalosome complex subunit 8 OS=Arabidopsis thaliana OX=3702 GN=CSN8 PE=1 SV=1)	PF10075(CSN8_PSD8_EIF3K:CSN8/PSMD8/EIF3K family)
TRINITY_DN10232_c0_g2		0.533356	-0.90683	0.062533	0.106104	no	down	0.976447	-0.0343863	0.953811	0.967792	no	down	0.586636	-0.769462	0.19054	0.293	no	down
TRINITY_DN10233_c0_g1		3.1236	1.64321	0.0317408	0.0579421	no	up	0.415726	-1.2663	1.04919e-06	4.16689e-06	yes	down	2.11067	1.0777	0.791694	1	no	up
TRINITY_DN10234_c0_g1	unnamed protein product [Lactuca virosa]	1.05017	0.0706232	0.611555	0.70232	no	up	1.21862	0.285248	0.112428	0.184889	no	up	1.02902	0.0412682	0.812465	0.874219	no	up	GO:0016787(molecular_function:hydrolase activity); GO:0016020(cellular_component:membrane)	K23362	MPPE1, PGAP5	map00563(Glycosylphosphatidylinositol (GPI)-anchor biosynthesis)	ENOG410ZM57(S:Function unknown)	ENOG410ZM57(Metallophosphoesterase 1)	sp|B1WC86|MPPE1_RAT(Metallophosphoesterase 1 OS=Rattus norvegicus OX=10116 GN=Mppe1 PE=2 SV=1)
TRINITY_DN10234_c1_g1	cationic amino acid transporter 2, vacuolar [Lactuca sativa]	2.55559	1.35366	0	0	yes	up	0.959564	-0.0595492	0.0684722	0.121888	no	down	0.942581	-0.0853117	0.0118318	0.0265475	no	down	GO:0022857(molecular_function:transmembrane transporter activity); GO:0016020(cellular_component:membrane)	K13863	SLC7A1, ATRC1		COG0531(E:Amino acid transport and metabolism)	COG0531(amino acid)	sp|Q9ASS7|CAAT2_ARATH(Cationic amino acid transporter 2, vacuolar OS=Arabidopsis thaliana OX=3702 GN=CAT2 PE=1 SV=1)	PF13520(AA_permease_2:Amino acid permease); PF00324(AA_permease:Amino acid permease); PF13906(AA_permease_C:C-terminus of AA_permease)
TRINITY_DN10235_c0_g1		1.01317	0.0188786	0.994589	1	no	up	1.66487	0.735408	0.566477	0.674872	no	up	0.75033	-0.414403	0.696832	0.790479	no	down
TRINITY_DN10235_c0_g2	hypothetical protein L2E82_36307 [Cichorium intybus]	1.42867	0.514672	4.78765e-10	2.08781e-09	no	up	5.02709	2.32972	2.44263e-170	1.46461e-168	yes	up	0.878366	-0.187106	0.0970706	0.168321	no	down	GO:0031418(molecular_function:L-ascorbic acid binding); GO:0005506(molecular_function:iron ion binding); GO:0016705(molecular_function:oxidoreductase activity, acting on paired donors, with incorporation or reduction of molecular oxygen); GO:0051213(molecular_function:dioxygenase activity); GO:0005789(cellular_component:endoplasmic reticulum membrane)	K00472	P4HA	map00330(Arginine and proline metabolism)	ENOG410XS5J(S:Function unknown)	ENOG410XS5J(prolyl 4-hydroxylase)	sp|Q9LN20|P4H3_ARATH(Probable prolyl 4-hydroxylase 3 OS=Arabidopsis thaliana OX=3702 GN=P4H3 PE=2 SV=1)	PF13640(2OG-FeII_Oxy_3:2OG-Fe(II) oxygenase superfamily); PF03171(2OG-FeII_Oxy:2OG-Fe(II) oxygenase superfamily)
TRINITY_DN10235_c0_g3		1.48474	0.570208	0.683718	0.761558	no	up	2.56248	1.35754	0.312091	0.425961	no	up	0.291003	-1.78089	0.65891	1	no	down
TRINITY_DN10235_c1_g1		1	0	1	1	no	no change	0.238214	-2.06967	0.234757	0.338912	no	down	1	0	1	1	no	no change
TRINITY_DN10235_c1_g2	unnamed protein product [Lactuca virosa]	0.438252	-1.19017	0	0	yes	down	0.987003	-0.0188737	0.649455	0.744859	no	down	1.01043	0.0149635	0.603868	0.716843	no	up					ENOG410YKW3(S:Function unknown)	ENOG410YKW3(LURP-one-related 12-like)	sp|Q9LVZ8|LOR12_ARATH(Protein LURP-one-related 12 OS=Arabidopsis thaliana OX=3702 GN=At3g15810 PE=2 SV=1)	PF04525(LOR:LURP-one-related)
TRINITY_DN10235_c1_g3		16.791	4.06961	1.4563e-21	1.10646e-20	yes	up	15.4276	3.94744	3.88828e-45	6.907e-44	yes	up	6.95998	2.79908	0.000260173	0.000782562	yes	up
TRINITY_DN10235_c1_g4	uncharacterized mitochondrial protein AtMg01250-like [Helianthus annuus]	6.57042	2.71599	1.80934e-12	9.17718e-12	yes	up	0.708617	-0.496923	0.00460628	0.0110435	no	down	1.15049	0.202248	0.466371	0.5923	no	up
TRINITY_DN10236_c0_g1		0.928973	-0.106292	0.787017	0.846002	no	down	0.242688	-2.04282	0.0477141	0.0895529	no	down	0.813616	-0.29758	0.326217	0.451419	no	down
TRINITY_DN10237_c0_g1		1.64932	0.721868	0.293759	0.391406	no	up	0.590081	-0.761014	0.321997	0.43692	no	down	0.242888	-2.04163	0.0024142	0.00621951	yes	down
TRINITY_DN10238_c0_g1	hypothetical protein LSAT_V11C800442350 [Lactuca sativa]	2.15229	1.10587	1.25262e-30	1.2209e-29	yes	up	0.639545	-0.644883	7.46786e-09	3.61509e-08	no	down	1.38381	0.468647	5.24366e-05	0.00017342	no	up	GO:0050661(molecular_function:NADP binding); GO:0050660(molecular_function:flavin adenine dinucleotide binding); GO:0004499(molecular_function:N,N-dimethylaniline monooxygenase activity)				COG2072(P:Inorganic ion transport and metabolism)	COG2072(Monooxygenase)	sp|A8MRX0|GSOX5_ARATH(Flavin-containing monooxygenase FMO GS-OX5 OS=Arabidopsis thaliana OX=3702 GN=FMOGS-OX5 PE=1 SV=2)	PF00743(FMO-like:Flavin-binding monooxygenase-like); PF13738(Pyr_redox_3:Pyridine nucleotide-disulphide oxidoreductase); PF07992(Pyr_redox_2:Pyridine nucleotide-disulphide oxidoreductase); PF01266(DAO:FAD dependent oxidoreductase); PF13450(NAD_binding_8:NAD(P)-binding Rossmann-like domain); PF00070(Pyr_redox:Pyridine nucleotide-disulphide oxidoreductase); PF13454(NAD_binding_9:FAD-NAD(P)-binding)…
TRINITY_DN10238_c0_g2		0.995623	-0.00632895	0.998202	1	no	down	2.2025	1.13914	0.780115	1	no	up	2.11067	1.0777	0.791694	1	no	up
TRINITY_DN10239_c0_g1		1	0	1	1	no	no change	1	0	1	1	no	no change	0.387799	-1.36662	0.615005	1	no	down
TRINITY_DN10239_c0_g2	unnamed protein product [Lactuca saligna]	1.00425	0.00612219	0.962075	0.975819	no	up	0.763168	-0.389927	0.0807392	0.140689	no	down	0.792762	-0.33504	0.000427851	0.00124957	no	down	GO:0006099(biological_process:tricarboxylic acid cycle); GO:0015977(biological_process:carbon fixation); GO:0008964(molecular_function:phosphoenolpyruvate carboxylase activity)	K01595	ppc	map00620(Pyruvate metabolism); map00710(Carbon fixation in photosynthetic organisms)	COG2352(C:Energy production and conversion)	COG2352(phosphoenolpyruvate carboxylase activity)	sp|P27154|CAPP_TOBAC(Phosphoenolpyruvate carboxylase OS=Nicotiana tabacum OX=4097 GN=PPC PE=2 SV=1)	PF00311(PEPcase:Phosphoenolpyruvate carboxylase)
TRINITY_DN10239_c0_g3		3.69531	1.88569	0.640042	1	no	up	0.308674	-1.69584	0.655846	1	no	down	0.820354	-0.285681	0.807405	0.870648	no	down
TRINITY_DN1023_c0_g1		0.441406	-1.17982	0.0417395	0.0742284	no	down	0.655314	-0.609743	0.551539	0.662113	no	down	0.984402	-0.0226803	0.952769	0.968539	no	down
TRINITY_DN1023_c0_g2	pentatricopeptide repeat-containing protein At4g22760 [Lactuca sativa]	816.014	9.67245	3.63017e-16	2.24307e-15	yes	up	177.663	7.473	9.16142e-10	4.77247e-09	yes	up	1237.52	10.2732	4.10694e-18	3.78562e-17	yes	up
TRINITY_DN10240_c0_g1	unnamed protein product [Lactuca saligna]	0.512472	-0.964456	3.77357e-10	1.65961e-09	no	down	0.707433	-0.499335	0.0485502	0.0908654	no	down	0.401439	-1.31675	0.00133199	0.00358351	yes	down	GO:0003924(molecular_function:GTPase activity); GO:0016192(biological_process:vesicle-mediated transport); GO:0005525(molecular_function:GTP binding)	K07910	RAB18		ENOG410XPD0(S:Function unknown)	ENOG410XPD0(Ras-related protein)	sp|O23657|RABC1_ARATH(Ras-related protein RABC1 OS=Arabidopsis thaliana OX=3702 GN=RABC1 PE=1 SV=1)	PF00071(Ras:Ras family); PF08477(Roc:Ras of Complex, Roc, domain of DAPkinase); PF00025(Arf:ADP-ribosylation factor family); PF01926(MMR_HSR1:50S ribosome-binding GTPase); PF04670(Gtr1_RagA:Gtr1/RagA G protein conserved region); PF00009(GTP_EFTU:Elongation factor Tu GTP binding domain); PF03193(RsgA_GTPase:RsgA GTPase)
TRINITY_DN10240_c0_g2	unnamed protein product [Lactuca saligna]	1.13344	0.180707	0.00171036	0.00395482	no	up	1.07048	0.0982515	0.148098	0.231841	no	up	0.88354	-0.178632	0.0106899	0.024236	no	down	GO:0003924(molecular_function:GTPase activity); GO:0005525(molecular_function:GTP binding)	K07910	RAB18		ENOG410XPD0(S:Function unknown)	ENOG410XPD0(Ras-related protein)	sp|O23657|RABC1_ARATH(Ras-related protein RABC1 OS=Arabidopsis thaliana OX=3702 GN=RABC1 PE=1 SV=1)	PF00071(Ras:Ras family); PF08477(Roc:Ras of Complex, Roc, domain of DAPkinase); PF00025(Arf:ADP-ribosylation factor family); PF01926(MMR_HSR1:50S ribosome-binding GTPase); PF04670(Gtr1_RagA:Gtr1/RagA G protein conserved region); PF00009(GTP_EFTU:Elongation factor Tu GTP binding domain); PF03193(RsgA_GTPase:RsgA GTPase)
TRINITY_DN10240_c0_g3		2.05539	1.03942	0.38879	0.491307	no	up	2.7165	1.44175	0.362849	0.479274	no	up	1.06671	0.0931697	0.939834	0.961272	no	up
TRINITY_DN10240_c1_g1	hypothetical protein L1887_03543 [Cichorium endivia]	0.565753	-0.821755	0.456974	0.559143	no	down	0.903015	-0.147178	0.896213	0.934276	no	down	0.102632	-3.28444	0.190937	0.293321	no	down	GO:0006633(biological_process:fatty acid biosynthetic process); GO:0034440(biological_process:lipid oxidation); GO:0031408(biological_process:oxylipin biosynthetic process); GO:0016702(molecular_function:oxidoreductase activity, acting on single donors with incorporation of molecular oxygen, incorporation of two atoms of oxygen); GO:0005737(cellular_component:cytoplasm); GO:0046872(molecular_func…	K15718	LOX1_5	map00591(Linoleic acid metabolism)	ENOG410YN4N(S:Function unknown)	ENOG410YN4N(Plant lipoxygenase may be involved in a number of diverse aspects of plant physiology including growth and development, pest resistance, and senescence or responses to wounding (By similarity))	sp|Q9LUW0|LOX5_ARATH(Linoleate 9S-lipoxygenase 5 OS=Arabidopsis thaliana OX=3702 GN=LOX5 PE=1 SV=2)
TRINITY_DN10240_c2_g2		0.688687	-0.538081	0.792386	0.849701	no	down	0.755119	-0.405225	0.803917	0.862642	no	down	1.10919	0.149502	0.932469	0.957075	no	up
TRINITY_DN10240_c3_g1		1.54994	0.632216	0.487698	0.589014	no	up	1	0	1	1	no	no change	2.1161	1.0814	0.0898254	0.157677	no	up
TRINITY_DN10241_c0_g1	probable aquaporin PIP2-8 [Lactuca sativa]	0.00447089	-7.80522	9.24814e-27	8.15198e-26	yes	down	0.257657	-1.95647	0.000340885	0.000993408	yes	down	0.026924	-5.21496	0.000198103	0.000605453	yes	down	GO:0016020(cellular_component:membrane); GO:0015267(molecular_function:channel activity)	K09872	PIP		COG0580(G:Carbohydrate transport and metabolism)	COG0580(Channel that permits osmotically driven movement of water in both directions. It is involved in the osmoregulation and in the maintenance of cell turgor during volume expansion in rapidly growing cells. It mediates rapid entry or exit of water in response to abrupt changes in osmolarity (By similarity))	sp|P42767|PIP1_ATRCA(Aquaporin PIP-type OS=Atriplex canescens OX=35922 PE=2 SV=1)	PF00230(MIP:Major intrinsic protein)
TRINITY_DN10241_c0_g2	unnamed protein product [Lactuca virosa]	0.00478727	-7.70658	7.82558e-14	4.29413e-13	yes	down	0.112277	-3.15487	0.00131918	0.00349558	yes	down	0.0333219	-4.90739	0.000885386	0.00245545	yes	down	GO:0016020(cellular_component:membrane); GO:0015267(molecular_function:channel activity)	K09872	PIP		COG0580(G:Carbohydrate transport and metabolism)	COG0580(Channel that permits osmotically driven movement of water in both directions. It is involved in the osmoregulation and in the maintenance of cell turgor during volume expansion in rapidly growing cells. It mediates rapid entry or exit of water in response to abrupt changes in osmolarity (By similarity))	sp|Q9ZVX8|PIP28_ARATH(Probable aquaporin PIP2-8 OS=Arabidopsis thaliana OX=3702 GN=PIP2-8 PE=1 SV=1)	PF00230(MIP:Major intrinsic protein)
TRINITY_DN10241_c1_g1	unnamed protein product [Lactuca virosa]	0.257507	-1.95731	0	0	yes	down	0.756098	-0.403355	1.65255e-13	1.11634e-12	no	down	0.255204	-1.97028	8.86112e-275	1.23727e-272	yes	down	GO:0016020(cellular_component:membrane); GO:0015267(molecular_function:channel activity)	K09872	PIP		COG0580(G:Carbohydrate transport and metabolism)	COG0580(Channel that permits osmotically driven movement of water in both directions. It is involved in the osmoregulation and in the maintenance of cell turgor during volume expansion in rapidly growing cells. It mediates rapid entry or exit of water in response to abrupt changes in osmolarity (By similarity))	sp|P93004|PIP27_ARATH(Aquaporin PIP2-7 OS=Arabidopsis thaliana OX=3702 GN=PIP2-7 PE=1 SV=2)	PF00230(MIP:Major intrinsic protein)
TRINITY_DN10242_c0_g1		1	0	1	1	no	no change	1.13081	0.17736	0.960167	1	no	up	1	0	1	1	no	no change
TRINITY_DN10242_c0_g2	transcription factor GTE9 isoform X1 [Lactuca sativa]	0.937197	-0.0935761	0.703909	0.777975	no	down	1.24331	0.314185	0.258683	0.366045	no	up	0.898014	-0.15519	0.506459	0.629699	no	down					COG5076(B:Chromatin structure and dynamics); COG5076(K:Transcription)	COG5076(bromodomain); COG5076(bromodomain)
TRINITY_DN10243_c0_g1	hypothetical protein LSAT_V11C500282770 [Lactuca sativa]	0.463071	-1.11069	0.000217558	0.000569651	yes	down	0.455689	-1.13388	3.54285e-12	2.19101e-11	yes	down	1.16317	0.218068	0.507009	0.630257	no	up	GO:0004674(molecular_function:protein serine/threonine kinase activity); GO:0016310(biological_process:phosphorylation); GO:0007165(biological_process:signal transduction); GO:0005524(molecular_function:ATP binding); GO:0106310(deleted:old GO)	K07198	PRKAA, AMPK		COG0515(T:Signal transduction mechanisms)	COG0515(Serine Threonine protein kinase)	sp|Q7X996|CIPK2_ORYSJ(CBL-interacting protein kinase 2 OS=Oryza sativa subsp. japonica OX=39947 GN=CIPK2 PE=2 SV=1)	PF00069(Pkinase:Protein kinase domain); PF07714(PK_Tyr_Ser-Thr:Protein tyrosine and serine/threonine kinase); PF03822(NAF:NAF domain); PF03109(ABC1:ABC1 atypical kinase-like domain); PF14531(Kinase-like:Kinase-like)
TRINITY_DN10244_c0_g1		1.28397	0.360614	0.0515342	0.0893505	no	up	1.41979	0.505673	0.0303841	0.0604806	no	up	1.0046	0.00662145	0.96967	0.97916	no	up
TRINITY_DN10244_c1_g1	hypothetical protein LSAT_V11C200070340 [Lactuca sativa]	105.918	6.72681	6.41697e-08	2.38661e-07	yes	up	105.223	6.7173	7.39698e-08	3.29344e-07	yes	up	795.262	9.63529	4.9022e-16	4.06251e-15	yes	up
TRINITY_DN10244_c2_g1	unnamed protein product [Lactuca virosa]	7.07583	2.8229	0.32668	1	no	up	20.5793	4.36312	0.0147168	0.0317553	yes	up	13.6175	3.7674	0.0627456	0.115725	no	up	GO:0006508(biological_process:proteolysis); GO:0004190(molecular_function:aspartic-type endopeptidase activity); GO:0008270(molecular_function:zinc ion binding); GO:0003676(molecular_function:nucleic acid binding)
TRINITY_DN10244_c2_g2	hypothetical protein L1887_35777 [Cichorium endivia]	2.00987	1.0071	0.247336	0.338564	no	up	1.51244	0.596881	0.530634	0.644185	no	up	0.552679	-0.855486	0.340924	0.466862	no	down	GO:0007166(biological_process:cell surface receptor signaling pathway)
TRINITY_DN10244_c4_g1	unnamed protein product [Lactuca virosa]	2.60244	1.37986	0.401554	0.503983	no	up	4.05284	2.01893	0.160558	0.247078	no	up	0.53829	-0.893545	0.672138	0.771081	no	down							sp|P04323|POL3_DROME(Retrovirus-related Pol polyprotein from transposon 17.6 OS=Drosophila melanogaster OX=7227 GN=pol PE=4 SV=1)	PF00078(RVT_1:Reverse transcriptase (RNA-dependent DNA polymerase))
TRINITY_DN10245_c0_g1	unnamed protein product [Lactuca saligna]	1.47182	0.557602	7.24265e-14	3.98188e-13	no	up	1.19616	0.258409	0.00549123	0.0129791	no	up	0.695209	-0.52448	3.34419e-22	3.66828e-21	no	down	GO:0010150(biological_process:leaf senescence)				ENOG4111KY0(S:Function unknown)	ENOG4111KY0(-)	sp|Q9AXU3|SPA15_IPOBA(Senescence-associated protein SPA15, chloroplastic OS=Ipomoea batatas OX=4120 GN=SPA15 PE=2 SV=1)
TRINITY_DN10245_c0_g2		0.610812	-0.711201	0.452739	0.555079	no	down	0.207686	-2.26753	0.415365	1	no	down	0.368508	-1.44023	0.000516409	0.00149027	yes	down
TRINITY_DN10246_c0_g1	uncharacterized protein LOC111877323 [Lactuca sativa]	1.73408	0.794168	1.39552e-14	7.9738e-14	no	up	1.62274	0.698434	6.81365e-10	3.58656e-09	no	up	1.4359	0.521954	9.14895e-09	4.52645e-08	no	up					ENOG4111MIR(S:Function unknown)	ENOG4111MIR(-)
TRINITY_DN10246_c1_g1		2.27152	1.18366	0.357399	0.459458	no	up	2.38217	1.25228	0.566743	0.674979	no	up	0.882764	-0.1799	0.848929	0.902771	no	down
TRINITY_DN10247_c0_g1	uncharacterized protein LOC130798912 [Amaranthus tricolor]	1.90173	0.927315	0.820224	1	no	up	12.2974	3.62028	0.0816012	0.141913	no	up	1.16835	0.224477	0.938111	1	no	up	GO:0046872(molecular_function:metal ion binding); GO:0004252(molecular_function:serine-type endopeptidase activity); GO:0016787(molecular_function:hydrolase activity); GO:0016020(cellular_component:membrane); GO:0006508(biological_process:proteolysis)
TRINITY_DN10247_c0_g3	unnamed protein product [Lactuca virosa]	0.794063	-0.332674	0.0563175	0.096834	no	down	0.689094	-0.537227	0.0448601	0.084813	no	down	0.509226	-0.973621	3.24015e-06	1.24363e-05	no	down	GO:0008757(molecular_function:S-adenosylmethionine-dependent methyltransferase activity); GO:0009452(biological_process:7-methylguanosine RNA capping); GO:0001510(biological_process:RNA methylation)	K14292	TGS1		ENOG410XRUD(S:Function unknown)	ENOG410XRUD(trimethylguanosine synthase)	sp|P85107|TGS1_RAT(Trimethylguanosine synthase OS=Rattus norvegicus OX=10116 GN=Tgs1 PE=1 SV=1)	PF09445(Methyltransf_15:RNA cap guanine-N2 methyltransferase); PF02475(Met_10:Met-10+ like-protein); PF13847(Methyltransf_31:Methyltransferase domain); PF13649(Methyltransf_25:Methyltransferase domain); PF03602(Cons_hypoth95:Conserved hypothetical protein 95); PF08241(Methyltransf_11:Methyltransferase domain); PF01170(UPF0020:Putative RNA methylase family UPF0020)
TRINITY_DN10248_c0_g1	hypothetical protein L1887_05902 [Cichorium endivia]	1.52354	0.607428	0.00140576	0.00329028	no	up	1.38697	0.471939	0.035782	0.0696395	no	up	0.832597	-0.264309	0.192694	0.295594	no	down	GO:0004497(molecular_function:monooxygenase activity); GO:0020037(molecular_function:heme binding); GO:0016705(molecular_function:oxidoreductase activity, acting on paired donors, with incorporation or reduction of molecular oxygen); GO:0015074(biological_process:DNA integration); GO:0008270(molecular_function:zinc ion binding); GO:0003676(molecular_function:nucleic acid binding); GO:0003964(mole…						sp|Q94HW2|POLR1_ARATH(Retrovirus-related Pol polyprotein from transposon RE1 OS=Arabidopsis thaliana OX=3702 GN=RE1 PE=2 SV=1)	PF14223(Retrotran_gag_2:gag-polypeptide of LTR copia-type)
TRINITY_DN10249_c0_g1		0.200745	-2.31657	0.12307	0.190653	no	down	0.0825507	-3.59858	0.0259433	0.0525371	no	down	0.164666	-2.60239	0.16605	0.262582	no	down
TRINITY_DN1024_c0_g1	tetrahydroberberine oxidase [Lactuca sativa]	8.62127	3.1079	0	0	yes	up	16.5686	4.05038	0	0	yes	up	6.28113	2.65102	0	0	yes	up					COG0277(C:Energy production and conversion)	COG0277(FAD linked oxidase domain protein)	sp|F1BVB6|STOX_BERWI(Tetrahydroberberine oxidase OS=Berberis wilsoniae OX=258211 PE=1 SV=1)	PF01565(FAD_binding_4:FAD binding domain); PF08031(BBE:Berberine and berberine like)
TRINITY_DN1024_c0_g2	unnamed protein product [Lactuca virosa]	2.40574	1.26648	2.61602e-35	2.8268e-34	yes	up	18.4925	4.20887	3.82403e-72	1.03498e-70	yes	up	3.002	1.58592	2.5703e-23	2.93227e-22	yes	up					COG0277(C:Energy production and conversion)	COG0277(FAD linked oxidase domain protein)	sp|Q9FKU8|BBE26_ARATH(Berberine bridge enzyme-like 26 OS=Arabidopsis thaliana OX=3702 GN=At5g44400 PE=2 SV=1)	PF08031(BBE:Berberine and berberine like)
TRINITY_DN1024_c5_g1		35.1687	5.13622	1.68889e-11	8.09684e-11	yes	up	0.540834	-0.886742	0.279008	0.388501	no	down	14.3158	3.83953	1.11244e-15	9.01169e-15	yes	up
TRINITY_DN1024_c5_g2	unnamed protein product [Lactuca virosa]	2.72659	1.4471	0.60923	1	no	up	44.8829	5.48809	0.000268777	0.000794988	yes	up	1	0	1	1	no	no change
TRINITY_DN10250_c0_g1	hypothetical protein L1887_29073 [Cichorium endivia]	1.09642	0.132805	0.494162	0.595401	no	up	0.919535	-0.121023	0.60466	0.706842	no	down	0.748174	-0.418555	0.0281002	0.0575556	no	down	GO:0003964(molecular_function:RNA-directed DNA polymerase activity); GO:0015074(biological_process:DNA integration); GO:0008270(molecular_function:zinc ion binding); GO:0003676(molecular_function:nucleic acid binding)				ENOG410ZXEB(S:Function unknown); ENOG410XS4D(S:Function unknown)	ENOG410ZXEB(Integrase core domain); ENOG410XS4D(Retrotransposon protein)	sp|P10978|POLX_TOBAC(Retrovirus-related Pol polyprotein from transposon TNT 1-94 OS=Nicotiana tabacum OX=4097 PE=2 SV=1)	PF13976(gag_pre-integrs:GAG-pre-integrase domain); PF00665(rve:Integrase core domain)
TRINITY_DN10251_c0_g1	Zein-binding domain-containing protein [Cynara cardunculus var. scolymus]	0.828818	-0.270872	0.00387966	0.00847499	no	down	0.932737	-0.100458	0.482513	0.598794	no	down	0.949851	-0.0742266	0.435318	0.562482	no	down	GO:0005634(cellular_component:nucleus); GO:0016020(cellular_component:membrane); GO:0080115(molecular_function:myosin XI tail binding); GO:0008157(molecular_function:protein phosphatase 1 binding); GO:0004865(molecular_function:protein serine/threonine phosphatase inhibitor activity)	K17553	PPP1R11					PF07491(PPI_Ypi1:Protein phosphatase inhibitor)
TRINITY_DN10252_c0_g1	unnamed protein product [Lactuca saligna]	6.37184	2.67171	9.30424e-64	1.59719e-62	yes	up	0.860333	-0.217032	0.166782	0.255323	no	down	1.4677	0.553554	3.41025e-08	1.60123e-07	no	up	GO:0071555(biological_process:cell wall organization); GO:0016740(molecular_function:transferase activity); GO:0016757(molecular_function:transferase activity, transferring glycosyl groups); GO:0000139(cellular_component:Golgi membrane)				ENOG41118UR(S:Function unknown); ENOG410YD0F(S:Function unknown)	ENOG41118UR(Nucleotide-diphospho-sugar transferase); ENOG410YD0F(Nucleotide-diphospho-sugar transferase)	sp|P0C042|Y4597_ARATH(Uncharacterized protein At4g15970 OS=Arabidopsis thaliana OX=3702 GN=At4g15970 PE=2 SV=1)	PF03407(Nucleotid_trans:Nucleotide-diphospho-sugar transferase)
TRINITY_DN10252_c0_g3	uncharacterized protein LOC130821651 [Amaranthus tricolor]	0.90462	-0.144617	0.929634	0.951948	no	down	0.313828	-1.67195	0.35536	0.471784	no	down	0.923934	-0.114138	0.927938	0.954744	no	down								PF14244(Retrotran_gag_3:gag-polypeptide of LTR copia-type)
TRINITY_DN10252_c0_g5	hypothetical protein LSAT_V11C500249530 [Lactuca sativa]	1.7721	0.825458	0.0174896	0.0338075	no	up	0.648309	-0.625246	0.231017	0.334317	no	down	0.664029	-0.590681	0.00601207	0.0143732	no	down	GO:0016740(molecular_function:transferase activity)
TRINITY_DN10253_c0_g1	protein DNA-DAMAGE INDUCIBLE 1 [Lactuca sativa]	0.869382	-0.201937	0.000222509	0.000581789	no	down	0.634322	-0.656713	1.26492e-18	1.09957e-17	no	down	0.979808	-0.0294283	0.607186	0.719249	no	down	GO:0006508(biological_process:proteolysis); GO:0004190(molecular_function:aspartic-type endopeptidase activity); GO:0031593(molecular_function:polyubiquitin binding)	K11885	DDI1		ENOG410XPA0(O:Posttranslational modification, protein turnover, chaperones)	ENOG410XPA0(Nuclear receptor interacting protein)	sp|Q1EBV4|DDI1_ARATH(Protein DNA-DAMAGE INDUCIBLE 1 OS=Arabidopsis thaliana OX=3702 GN=DDI1 PE=1 SV=1)	PF09668(Asp_protease:Aspartyl protease); PF13975(gag-asp_proteas:gag-polyprotein putative aspartyl protease); PF00240(ubiquitin:Ubiquitin family); PF13650(Asp_protease_2:Aspartyl protease); PF11976(Rad60-SLD:Ubiquitin-2 like Rad60 SUMO-like); PF08284(RVP_2:Retroviral aspartyl protease)
TRINITY_DN10253_c0_g2	unnamed protein product [Lactuca virosa]	0.00105816	-9.88422	7.90273e-17	5.03618e-16	yes	down	0.000848816	-10.2023	9.53202e-18	7.97836e-17	yes	down	0.00111025	-9.8149	1.28274e-16	1.09735e-15	yes	down	GO:0022857(molecular_function:transmembrane transporter activity); GO:0016020(cellular_component:membrane); GO:0006817(biological_process:phosphate ion transport)				ENOG410ZVCA(G:Carbohydrate transport and metabolism); ENOG410ZXDE(U:Intracellular trafficking, secretion, and vesicular transport)	ENOG410ZVCA(solute carrier family 46); ENOG410ZXDE(Major Facilitator Superfamily)	sp|Q0J0A4|LPAAT_ORYSJ(Probable 1-acylglycerol-3-phosphate O-acyltransferase OS=Oryza sativa subsp. japonica OX=39947 GN=Os09g0520200 PE=3 SV=3)
TRINITY_DN10253_c0_g3	unnamed protein product [Lactuca saligna]	0.172674	-2.53388	5.28164e-100	1.32797e-98	yes	down	0.126628	-2.98133	2.8507e-83	8.73566e-82	yes	down	0.552149	-0.856872	1.98222e-10	1.13042e-09	no	down	GO:0022857(molecular_function:transmembrane transporter activity); GO:0016020(cellular_component:membrane); GO:0006817(biological_process:phosphate ion transport)				ENOG410ZVCA(G:Carbohydrate transport and metabolism)	ENOG410ZVCA(solute carrier family 46)	sp|Q96MC6|MF14A_HUMAN(Hippocampus abundant transcript 1 protein OS=Homo sapiens OX=9606 GN=MFSD14A PE=1 SV=2)	PF07690(MFS_1:Major Facilitator Superfamily)
TRINITY_DN10253_c0_g4		0.0584445	-4.09679	0.00427331	0.00925928	yes	down	0.120297	-3.05532	0.0821149	0.14266	no	down	0.451664	-1.14668	0.290063	0.410476	no	down
TRINITY_DN10253_c0_g5	hypothetical protein Cgig2_005854 [Carnegiea gigantea]	0.426375	-1.22981	0.42516	0.528228	no	down	5.80528	2.53737	0.00013282	0.000410597	yes	up	0.890609	-0.167136	0.90565	0.941676	no	down	GO:0016787(molecular_function:hydrolase activity); GO:0003824(molecular_function:catalytic activity)				COG0596(S:Function unknown)	COG0596(Alpha beta hydrolase)	sp|Q0J0A4|LPAAT_ORYSJ(Probable 1-acylglycerol-3-phosphate O-acyltransferase OS=Oryza sativa subsp. japonica OX=39947 GN=Os09g0520200 PE=3 SV=3)
TRINITY_DN10254_c0_g1	unnamed protein product, partial [Cuscuta epithymum]	1.26529	0.339464	0.861541	0.901134	no	up	1.13081	0.17736	0.958964	1	no	up	0.605856	-0.722952	0.852255	0.90507	no	down	GO:0016020(cellular_component:membrane); GO:0003887(molecular_function:DNA-directed DNA polymerase activity); GO:0015074(biological_process:DNA integration); GO:0003676(molecular_function:nucleic acid binding); GO:0004672(molecular_function:protein kinase activity); GO:0003964(molecular_function:RNA-directed DNA polymerase activity); GO:0005524(molecular_function:ATP binding)				COG2801(L:Replication, recombination and repair)	COG2801(Retrotransposon protein)	sp|Q9ZT94|POLR2_ARATH(Retrovirus-related Pol polyprotein from transposon RE2 OS=Arabidopsis thaliana OX=3702 GN=RE2 PE=4 SV=1)	PF07727(RVT_2:Reverse transcriptase (RNA-dependent DNA polymerase))
TRINITY_DN10254_c0_g2	unnamed protein product [Cuscuta epithymum]	1.00583	0.00838754	0.990658	0.993361	no	up	1.96266	0.972813	0.0672787	0.120081	no	up	2.04634	1.03305	0.29825	0.419807	no	up	GO:0016020(cellular_component:membrane); GO:0003887(molecular_function:DNA-directed DNA polymerase activity); GO:0015074(biological_process:DNA integration); GO:0003676(molecular_function:nucleic acid binding); GO:0004672(molecular_function:protein kinase activity); GO:0003964(molecular_function:RNA-directed DNA polymerase activity); GO:0005524(molecular_function:ATP binding)				COG2801(L:Replication, recombination and repair); ENOG410ZK3M(S:Function unknown)	COG2801(Retrotransposon protein); ENOG410ZK3M(-)	sp|Q94HW2|POLR1_ARATH(Retrovirus-related Pol polyprotein from transposon RE1 OS=Arabidopsis thaliana OX=3702 GN=RE1 PE=2 SV=1)	PF07727(RVT_2:Reverse transcriptase (RNA-dependent DNA polymerase))
TRINITY_DN10255_c0_g1	ethylene receptor 2 [Lactuca sativa]	1.51471	0.599042	2.24769e-74	4.38817e-73	no	up	1.93838	0.954852	6.35887e-178	4.03109e-176	no	up	2.61818	1.38856	1.52652e-134	9.13491e-133	yes	up	GO:0010105(biological_process:negative regulation of ethylene-activated signaling pathway); GO:0000155(molecular_function:phosphorelay sensor kinase activity); GO:0038199(molecular_function:ethylene receptor activity); GO:0048856(biological_process:anatomical structure development); GO:0005789(cellular_component:endoplasmic reticulum membrane); GO:0051740(molecular_function:ethylene binding); GO:…	K14509	ETR, ERS	map04016(MAPK signaling pathway - plant); map04075(Plant hormone signal transduction)	COG0642(T:Signal transduction mechanisms)	COG0642(Histidine kinase)	sp|Q0WPQ2|ETR2_ARATH(Ethylene receptor 2 OS=Arabidopsis thaliana OX=3702 GN=ETR2 PE=1 SV=2)	PF01590(GAF:GAF domain); PF00512(HisKA:His Kinase A (phospho-acceptor) domain)
TRINITY_DN10255_c1_g1	unnamed protein product [Lactuca virosa]	1.00958	0.0137579	0.901741	0.930566	no	up	1.19363	0.255358	0.0871873	0.149468	no	up	1.46206	0.548006	0.000304328	0.000907852	no	up		K11662	ACTR6, ARP6	map03082(ATP-dependent chromatin remodeling)	COG5277(Z:Cytoskeleton)	COG5277(Actin-related protein)	sp|Q8LGE3|ARP6_ARATH(Actin-related protein 6 OS=Arabidopsis thaliana OX=3702 GN=ARP6 PE=1 SV=1)	PF00022(Actin:Actin)
TRINITY_DN10255_c1_g2		0.988253	-0.0170483	0.99036	0.993131	no	down	1.47673	0.562403	0.642569	0.738815	no	up	0.260212	-1.94224	0.247493	0.361744	no	down
TRINITY_DN10255_c1_g3		4.44499	2.15218	0.353613	0.455549	no	up	3.15673	1.65843	0.481689	1	no	up	1.80866	0.854922	0.630078	0.737964	no	up
TRINITY_DN10256_c0_g2	unnamed protein product [Lactuca saligna]	1.11939	0.16271	7.16325e-05	0.00019931	no	up	0.411642	-1.28054	1.42085e-49	2.74939e-48	yes	down	0.852013	-0.231053	5.10257e-15	3.98212e-14	no	down	GO:0016310(biological_process:phosphorylation); GO:0016301(molecular_function:kinase activity); GO:2001070(molecular_function:starch binding); GO:0005524(molecular_function:ATP binding)	K15535	PWD		COG0574(G:Carbohydrate transport and metabolism)	COG0574(phosphotransferase activity, paired acceptors)	sp|Q6ZY51|PWD_ARATH(Phosphoglucan, water dikinase, chloroplastic OS=Arabidopsis thaliana OX=3702 GN=GWD3 PE=1 SV=1)	PF01326(PPDK_N:Pyruvate phosphate dikinase, AMP/ATP-binding domain); PF00686(CBM_20:Starch binding domain)
TRINITY_DN10257_c0_g2	putative disease resistance protein At3g14460 [Lactuca sativa]	0.755874	-0.403782	8.73522e-07	2.95694e-06	no	down	1.00835	0.0119983	0.914273	0.944468	no	up	0.774258	-0.369113	7.56914e-05	0.000245297	no	down					COG4886(S:Function unknown)	COG4886(leucine Rich Repeat)	sp|Q9LRR5|DRL21_ARATH(Putative disease resistance protein At3g14460 OS=Arabidopsis thaliana OX=3702 GN=At3g14460 PE=3 SV=1)
TRINITY_DN10257_c0_g3	putative disease resistance protein At3g14460 [Lactuca sativa]	0.341473	-1.55016	0.00712248	0.0148218	yes	down	0.548891	-0.865409	0.213159	0.312523	no	down	0.10712	-3.2227	0.0140376	0.0309082	yes	down					COG4886(S:Function unknown); ENOG41103BD(S:Function unknown); ENOG4112359(S:Function unknown)	COG4886(leucine Rich Repeat); ENOG41103BD(-); ENOG4112359(disease resistance protein)	sp|Q9LRR5|DRL21_ARATH(Putative disease resistance protein At3g14460 OS=Arabidopsis thaliana OX=3702 GN=At3g14460 PE=3 SV=1)	PF12799(LRR_4:Leucine Rich repeats (2 copies))
TRINITY_DN10258_c0_g1		0.789804	-0.340433	0.685959	0.76315	no	down	0.0373574	-4.74246	0.000957452	0.00259983	yes	down	0.0482591	-4.37306	1.17479e-16	1.0064e-15	yes	down
TRINITY_DN10259_c0_g1		0.397538	-1.33083	0.0122411	0.0244193	yes	down	2.68813	1.4266	0.237666	0.342437	no	up	1.44978	0.53583	0.649758	0.753879	no	up
TRINITY_DN10259_c0_g2	potassium transporter 1 [Lactuca sativa]	0.200906	-2.31541	1.67267e-121	5.0024e-120	yes	down	0.358161	-1.48132	5.91132e-11	3.37006e-10	yes	down	0.571519	-0.807127	3.57512e-08	1.67527e-07	no	down	GO:0015079(molecular_function:potassium ion transmembrane transporter activity); GO:0005886(cellular_component:plasma membrane)	K03549	kup		COG3158(P:Inorganic ion transport and metabolism)	COG3158(Transport of potassium into the cell (By similarity))	sp|O22397|POT1_ARATH(Potassium transporter 1 OS=Arabidopsis thaliana OX=3702 GN=POT1 PE=1 SV=2)	PF02705(K_trans:K+ potassium transporter)
TRINITY_DN1025_c0_g1		0.750285	-0.41449	0.823303	0.873458	no	down	5.50196	2.45995	0.0640783	0.115269	no	up	2.66037	1.41163	0.25602	0.371493	no	up
TRINITY_DN1025_c0_g2	TORTIFOLIA1-like protein 4 [Lactuca sativa]	1.35716	0.440589	1.9914e-09	8.3288e-09	no	up	1.86882	0.902124	2.51802e-23	2.6014e-22	no	up	1.16463	0.219873	0.00638518	0.015197	no	up	GO:0008017(molecular_function:microtubule binding); GO:0005874(cellular_component:microtubule)				ENOG410YDH8(S:Function unknown)	ENOG410YDH8(Microtubule-associated protein)	sp|Q93ZH1|TORL4_ARATH(TORTIFOLIA1-like protein 4 OS=Arabidopsis thaliana OX=3702 GN=TOR1L4 PE=2 SV=1)	PF13513(HEAT_EZ:HEAT-like repeat); PF13646(HEAT_2:HEAT repeats); PF02985(HEAT:HEAT repeat); PF20168(PDS5:Sister chromatid cohesion protein PDS5 protein); PF01602(Adaptin_N:Adaptin N terminal region)
TRINITY_DN10260_c0_g1	Glutaredoxin [Cynara cardunculus var. scolymus]	2.00982	1.00706	1.33194e-06	4.43914e-06	yes	up	1.67236	0.741884	0.000342858	0.000998631	no	up	1.07402	0.103014	0.596469	0.710832	no	up		K17479	GRXCR1		ENOG4111HAI(O:Posttranslational modification, protein turnover, chaperones)	ENOG4111HAI(Glutaredoxin)	sp|Q9LH89|Y3885_ARATH(Uncharacterized protein At3g28850 OS=Arabidopsis thaliana OX=3702 GN=At3g28850 PE=4 SV=1)
TRINITY_DN10261_c0_g1		1.41795	0.503805	0.100463	0.160099	no	up	1.44495	0.531017	0.0535478	0.0987781	no	up	0.576744	-0.793996	0.016024	0.0348574	no	down
TRINITY_DN10262_c0_g1	unnamed protein product [Lactuca virosa]	0.581078	-0.783196	1.24623e-21	9.48249e-21	no	down	1.18873	0.249423	0.0416112	0.0794361	no	up	1.96829	0.976943	2.85568e-31	4.15796e-30	no	up	GO:0016020(cellular_component:membrane)				ENOG4111GHY(S:Function unknown)	ENOG4111GHY(-)
TRINITY_DN10262_c0_g2		0.310686	-1.68647	0.00149733	0.00348878	yes	down	0.365948	-1.45029	0.180968	0.273087	no	down	2.30855	1.20699	0.079769	0.142807	no	up
TRINITY_DN10263_c0_g1	unnamed protein product [Lactuca virosa]	6.99977	2.80731	4.30031e-66	7.60458e-65	yes	up	6.60493	2.72354	1.89824e-39	3.01992e-38	yes	up	7.65548	2.93649	2.12507e-89	8.09871e-88	yes	up
TRINITY_DN10263_c0_g2	unnamed protein product [Lactuca saligna]	0.811406	-0.301504	1.60119e-16	1.0055e-15	no	down	0.734874	-0.444432	6.23749e-21	5.9154e-20	no	down	0.922363	-0.116594	0.00104822	0.00287387	no	down					ENOG410XRTN(S:Function unknown); ENOG410XSRG(S:Function unknown)	ENOG410XRTN(U-box domain-containing protein); ENOG410XSRG(Ankyrin and armadillo repeat containing)	sp|O22193|PUB4_ARATH(U-box domain-containing protein 4 OS=Arabidopsis thaliana OX=3702 GN=PUB4 PE=1 SV=3)	PF00514(Arm:Armadillo/beta-catenin-like repeat); PF13646(HEAT_2:HEAT repeats)
TRINITY_DN10263_c1_g1	hypothetical protein L2E82_33416 [Cichorium intybus]	1.044	0.0621266	0.0802387	0.1317	no	up	0.755727	-0.404062	2.28774e-12	1.43295e-11	no	down	1.12002	0.163526	5.97631e-05	0.0001963	no	up	GO:0005694(cellular_component:chromosome); GO:0005634(cellular_component:nucleus); GO:0006281(biological_process:DNA repair); GO:0006260(biological_process:DNA replication); GO:0003677(molecular_function:DNA binding)	K09272	SSRP1, POB3		COG5165(B:Chromatin structure and dynamics)	COG5165(Component of the FACT complex, a general chromatin factor that acts to reorganize nucleosomes. The FACT complex is involved in multiple processes that require DNA as a template such as mRNA elongation, DNA replication and DNA repair. During transcription elongation the FACT complex acts as a histone chaperone that both destabilizes and restores nucleosomal structure. It facilitates the pa…	sp|O04235|SSRP1_VICFA(FACT complex subunit SSRP1 OS=Vicia faba OX=3906 GN=SSRP1 PE=2 SV=1)	PF21103(PH1_SSRP1-like:SSRP1 PH domain); PF17292(POB3_N:POB3-like N-terminal PH domain); PF03531(SSrecog:Structure-specific recognition protein (SSRP1)); PF08512(Rttp106-like_middle:Histone chaperone Rttp106-like, middle domain); PF00505(HMG_box:HMG (high mobility group) box); PF09011(HMG_box_2:HMG-box domain)
TRINITY_DN10264_c0_g1		3.43155	1.77886	6.31965e-12	3.10503e-11	yes	up	1.37607	0.460559	0.448541	0.566234	no	up	1.32552	0.406554	0.0655764	0.120213	no	up
TRINITY_DN10264_c0_g2		367.195	8.5204	1.11156e-12	5.7149e-12	yes	up	513.211	9.00341	9.65451e-14	6.60609e-13	yes	up	160.668	7.32794	2.24355e-09	1.16863e-08	yes	up
TRINITY_DN10265_c0_g1	F-box protein SKP2B [Lactuca sativa]	1.69424	0.760637	1.85796e-17	1.21678e-16	no	up	0.809237	-0.305365	0.0147222	0.0317642	no	down	1.01395	0.0199856	0.828067	0.886433	no	up	GO:0003723(molecular_function:RNA binding)	K03875	SKP2, FBXL1	map04120(Ubiquitin mediated proteolysis)	ENOG41103D0(O:Posttranslational modification, protein turnover, chaperones)	ENOG41103D0(F-box protein)	sp|Q9LPL4|SKP2A_ARATH(F-box protein SKP2A OS=Arabidopsis thaliana OX=3702 GN=SKP2A PE=1 SV=1)	PF13516(LRR_6:Leucine Rich repeat); PF12799(LRR_4:Leucine Rich repeats (2 copies))
TRINITY_DN10265_c0_g2		0.976393	-0.0344654	0.993261	1	no	down	2.2025	1.13914	0.780115	1	no	up	2.11067	1.0777	0.791694	1	no	up
TRINITY_DN10265_c0_g3		17.6664	4.14294	0.0237967	0.0447001	yes	up	4.1135	2.04037	0.574852	1	no	up	1.08383	0.11614	0.968657	1	no	up
TRINITY_DN10265_c1_g1		0.0365205	-4.77515	0.000316568	0.000810119	yes	down	0.0974504	-3.35919	0.00215751	0.00550617	yes	down	0.104255	-3.26181	0.00869788	0.020066	yes	down
TRINITY_DN10265_c2_g1		3.54638	1.82635	0.651023	1	no	up	1.13081	0.17736	0.958693	1	no	up	1.67306	0.742485	0.748711	0.833167	no	up
TRINITY_DN10266_c0_g1		2.14839	1.10326	1.19662e-08	4.7173e-08	yes	up	1.60231	0.680152	0.00131547	0.00348703	no	up	0.941519	-0.086938	0.633974	0.741022	no	down
TRINITY_DN10266_c1_g1		2.00646	1.00465	1.29084e-24	1.0735e-23	yes	up	1.86447	0.898762	9.14152e-16	6.96262e-15	no	up	1.09635	0.132715	0.0766832	0.137917	no	up
TRINITY_DN10267_c0_g1	26S proteasome regulatory subunit 6A homolog [Lactuca sativa]	1.27937	0.355438	5.05401e-26	4.3699e-25	no	up	0.753838	-0.407673	2.82974e-21	2.71985e-20	no	down	1.13583	0.183745	5.19883e-08	2.39852e-07	no	up	GO:0005737(cellular_component:cytoplasm); GO:0000502(cellular_component:proteasome complex); GO:0005634(cellular_component:nucleus); GO:0016887(molecular_function:ATPase activity); GO:0005524(molecular_function:ATP binding)	K03065	PSMC3, RPT5	map03050(Proteasome)	COG1222(O:Posttranslational modification, protein turnover, chaperones)	COG1222(26S protease regulatory subunit)	sp|P54776|PRS6A_SOLLC(26S proteasome regulatory subunit 6A homolog OS=Solanum lycopersicum OX=4081 GN=TBP1 PE=2 SV=1)	PF00004(AAA:ATPase family associated with various cellular activities (AAA)); PF16450(Prot_ATP_ID_OB_C:Proteasomal ATPase OB C-terminal domain); PF13191(AAA_16:AAA ATPase domain); PF07728(AAA_5:AAA domain (dynein-related subfamily)); PF05496(RuvB_N:Holliday junction DNA helicase RuvB P-loop domain); PF07724(AAA_2:AAA domain (Cdc48 subfamily)); PF20720(nSTAND3:Novel STAND NTPase 3); PF05673(DUF815…
TRINITY_DN10267_c0_g2		1.06839	0.0954391	0.824124	0.874005	no	up	1.00854	0.012264	0.98099	0.986315	no	up	0.548666	-0.866001	0.0273333	0.0561302	no	down
TRINITY_DN10267_c0_g3	hypothetical protein ZIOFF_026590 [Zingiber officinale]	0.341609	-1.54958	9.07558e-13	4.69176e-12	yes	down	0.134323	-2.89622	5.28579e-23	5.39814e-22	yes	down	0.328434	-1.60633	8.65014e-11	5.06564e-10	yes	down	GO:0005634(cellular_component:nucleus); GO:0016020(cellular_component:membrane); GO:0016887(molecular_function:ATPase activity); GO:0005524(molecular_function:ATP binding)	K03065	PSMC3, RPT5	map03050(Proteasome)	COG1222(O:Posttranslational modification, protein turnover, chaperones)	COG1222(26S protease regulatory subunit)	sp|P54776|PRS6A_SOLLC(26S proteasome regulatory subunit 6A homolog OS=Solanum lycopersicum OX=4081 GN=TBP1 PE=2 SV=1)
TRINITY_DN10267_c0_g6		0.130274	-2.94038	0.326608	1	no	down	0.609475	-0.714362	0.799781	1	no	down	0.277232	-1.85083	0.645925	1	no	down
TRINITY_DN10267_c1_g1	unnamed protein product [Lactuca virosa]	0.276061	-1.85694	0	0	yes	down	1.4615	0.547448	1.31131e-19	1.18668e-18	no	up	0.300499	-1.73457	4.95246e-104	2.20254e-102	yes	down	GO:0005975(biological_process:carbohydrate metabolic process); GO:0004553(molecular_function:hydrolase activity, hydrolyzing O-glycosyl compounds)				ENOG410YA4N(G:Carbohydrate transport and metabolism)	ENOG410YA4N(glucan endo-1-3-beta-glucosidase)	sp|Q9FHX5|E1310_ARATH(Glucan endo-1,3-beta-glucosidase 10 OS=Arabidopsis thaliana OX=3702 GN=At5g42100 PE=2 SV=1)	PF00332(Glyco_hydro_17:Glycosyl hydrolases family 17)
TRINITY_DN10267_c1_g2	unnamed protein product [Lactuca virosa]	0.432042	-1.21076	1.43724e-68	2.60403e-67	yes	down	0.483929	-1.04713	1.38857e-53	2.87089e-52	yes	down	0.960286	-0.0584637	0.234113	0.346161	no	down					ENOG4111S2X(S:Function unknown)	ENOG4111S2X(Zeta toxin)	sp|Q0WUY1|NADKC_ARATH(Calmodulin calcium-dependent NAD kinase OS=Arabidopsis thaliana OX=3702 GN=NADKC PE=1 SV=1)	PF06414(Zeta_toxin:Zeta toxin); PF13671(AAA_33:AAA domain); PF13238(AAA_18:AAA domain)
TRINITY_DN10267_c1_g3	unnamed protein product [Lactuca saligna]	0.822259	-0.282336	3.58937e-05	0.000103231	no	down	0.760618	-0.394755	0.00135626	0.00358678	no	down	1.31408	0.394055	2.21915e-13	1.5667e-12	no	up	GO:0009639(biological_process:response to red or far red light); GO:0009959(biological_process:negative gravitropism)				ENOG410YB2T(S:Function unknown)	ENOG410YB2T(Plant protein of unknown function (DUF641))	sp|F4KGE8|GIL1_ARATH(Protein GRAVITROPIC IN THE LIGHT 1 OS=Arabidopsis thaliana OX=3702 GN=GIL1 PE=1 SV=1)	PF04859(DUF641:Plant protein of unknown function (DUF641))
TRINITY_DN10268_c0_g1		0.414515	-1.2705	0.392125	0.494856	no	down	16.8893	4.07804	0.0108882	0.0241983	yes	up	0.883298	-0.179027	0.905831	0.941805	no	down
TRINITY_DN10268_c0_g2	hypothetical protein L2E82_10401 [Cichorium intybus]	1.57978	0.65972	0.289065	0.385921	no	up	2.48805	1.31501	0.0651607	0.116908	no	up	0.915271	-0.127729	0.887487	0.929487	no	down
TRINITY_DN10268_c0_g3		0.12319	-3.02104	0.0205636	0.0391398	yes	down	0.370927	-1.43079	0.426473	0.544394	no	down	0.0866012	-3.52947	0.11841	0.199083	no	down
TRINITY_DN10269_c0_g1	heavy metal-associated isoprenylated plant protein 31 [Lactuca sativa]	0.0493047	-4.34213	4.06332e-21	3.03977e-20	yes	down	0.375267	-1.41401	0.000794818	0.00218658	yes	down	0.0290493	-5.10535	0.000378221	0.00111354	yes	down	GO:0050896(biological_process:response to stimulus); GO:0046872(molecular_function:metal ion binding)				COG2608(S:Function unknown)	COG2608(heavy metal transport detoxification protein)	sp|Q84K70|HIP31_ARATH(Heavy metal-associated isoprenylated plant protein 31 OS=Arabidopsis thaliana OX=3702 GN=HIPP31 PE=2 SV=1)	PF00403(HMA:Heavy-metal-associated domain)
TRINITY_DN1026_c0_g1		0.325107	-1.62101	3.78344e-31	3.74133e-30	yes	down	0.527386	-0.923069	1.1916e-08	5.65735e-08	no	down	0.556332	-0.845983	9.14188e-10	4.91869e-09	no	down
TRINITY_DN10270_c0_g1	hypothetical protein L2E82_47566 [Cichorium intybus]	1.28123	0.357529	3.54064e-08	1.34514e-07	no	up	7.46211	2.89958	0	0	yes	up	1.21282	0.278368	4.08178e-07	1.72203e-06	no	up					ENOG410YW5U(S:Function unknown)	ENOG410YW5U(DUF581 domain containing protein)	sp|Q9FGQ9|FLZ1_ARATH(FCS-Like Zinc finger 1 OS=Arabidopsis thaliana OX=3702 GN=FLZ1 PE=1 SV=1)	PF04570(zf-FLZ:zinc-finger of the FCS-type, C2-C2)
TRINITY_DN10271_c0_g1	unnamed protein product [Lactuca virosa]	2.18512	1.12771	1.49722e-46	1.98982e-45	yes	up	2.53253	1.34058	2.81852e-54	5.88592e-53	yes	up	0.960903	-0.0575372	0.454562	0.581461	no	down	GO:0055062(biological_process:phosphate ion homeostasis); GO:0061513(molecular_function:glucose 6-phosphate:inorganic phosphate antiporter activity); GO:0016020(cellular_component:membrane); GO:0006817(biological_process:phosphate ion transport); GO:0022857(molecular_function:transmembrane transporter activity)	K13783	SLC37A1_2		COG2271(G:Carbohydrate transport and metabolism)	COG2271(transporter)	sp|Q9C5L3|GLPT1_ARATH(Putative glycerol-3-phosphate transporter 1 OS=Arabidopsis thaliana OX=3702 GN=At3g47420 PE=2 SV=1)	PF07690(MFS_1:Major Facilitator Superfamily)
TRINITY_DN10271_c0_g2		0.346003	-1.53114	0.403574	0.505928	no	down	1.13081	0.17736	0.958991	1	no	up	0.163501	-2.61263	0.0611607	0.113382	no	down
TRINITY_DN10272_c0_g1	td8ITL1 protein, partial [Triticum turgidum subsp. durum]	8.77723	3.13377	0.209654	1	no	up	8.18446	3.03289	0.23688	1	no	up	4.10114	2.03603	0.61363	1	no	up	GO:0006950(biological_process:response to stress); GO:0140662(deleted:old GO); GO:0005524(molecular_function:ATP binding)	K03283	HSPA1_6_8	map04144(Endocytosis); map04141(Protein processing in endoplasmic reticulum); map03040(Spliceosome)	COG0443(O:Posttranslational modification, protein turnover, chaperones)	COG0443(Heat shock protein)	sp|P09189|HSP7C_PETHY(Heat shock cognate 70 kDa protein OS=Petunia hybrida OX=4102 GN=HSP70 PE=2 SV=1)	PF00012(HSP70:Hsp70 protein)
TRINITY_DN10273_c0_g1	structural maintenance of chromosomes protein 1 [Lactuca sativa]	1.17645	0.234445	3.97172e-12	1.97511e-11	no	up	1.20252	0.266057	7.79409e-12	4.71592e-11	no	up	1.08433	0.116802	0.000317264	0.000944201	no	up	GO:0051321(biological_process:meiotic cell cycle); GO:0005634(cellular_component:nucleus); GO:0016887(molecular_function:ATPase activity); GO:0003677(molecular_function:DNA binding); GO:0008278(cellular_component:cohesin complex); GO:0005524(molecular_function:ATP binding); GO:0007062(biological_process:sister chromatid cohesion)	K06636	SMC1		COG1196(D:Cell cycle control, cell division, chromosome partitioning)	COG1196(Required for chromosome condensation and partitioning (By similarity))	sp|Q6Q1P4|SMC1_ARATH(Structural maintenance of chromosomes protein 1 OS=Arabidopsis thaliana OX=3702 GN=SMC1 PE=2 SV=2)	PF02463(SMC_N:RecF/RecN/SMC N terminal domain); PF06470(SMC_hinge:SMC proteins Flexible Hinge Domain); PF13304(AAA_21:AAA domain, putative AbiEii toxin, Type IV TA system); PF13175(AAA_15:AAA ATPase domain); PF13555(AAA_29:P-loop containing region of AAA domain); PF13476(AAA_23:AAA domain); PF03961(FapA:Flagellar Assembly Protein A beta solenoid domain)
TRINITY_DN10274_c0_g1	uncharacterized protein LOC111886620 [Lactuca sativa]	1.21769	0.284142	0.00460086	0.0099145	no	up	0.954748	-0.0668082	0.693587	0.779663	no	down	0.912965	-0.131368	0.213232	0.320833	no	down	GO:0045277(cellular_component:respiratory chain complex IV); GO:0005739(cellular_component:mitochondrion)	K18179	COA6		ENOG4112119(S:Function unknown)	ENOG4112119(Cytochrome oxidase c subunit VIb)		PF02297(COX6B:Cytochrome oxidase c subunit VIb)
TRINITY_DN10275_c0_g1	uncharacterized protein LOC111921926 [Lactuca sativa]	1.11436	0.15621	4.51077e-12	2.2341e-11	no	up	1.49111	0.576382	9.70897e-72	2.60933e-70	no	up	0.765299	-0.385905	2.47264e-96	1.00651e-94	no	down	GO:0006383(biological_process:transcription from RNA polymerase III promoter)	K15201	GTP3C3, TFC4		ENOG410XNW8(K:Transcription)	ENOG410XNW8(General transcription factor IIIC, polypeptide 3, 102kDa)	sp|Q9XF89|CB5_ARATH(Chlorophyll a-b binding protein CP26, chloroplastic OS=Arabidopsis thaliana OX=3702 GN=LHCB5 PE=1 SV=1)	PF13371(TPR_9:Tetratricopeptide repeat); PF13428(TPR_14:Tetratricopeptide repeat); PF14559(TPR_19:Tetratricopeptide repeat); PF00515(TPR_1:Tetratricopeptide repeat); PF13424(TPR_12:Tetratricopeptide repeat); PF13432(TPR_16:Tetratricopeptide repeat)
TRINITY_DN10275_c0_g2		3.06327	1.61507	0.120799	0.187586	no	up	2.40248	1.26452	0.218602	0.319244	no	up	0.992742	-0.0105093	0.995414	0.996772	no	down
TRINITY_DN10275_c0_g3	hypothetical protein LSAT_V11C600332410 [Lactuca sativa]	3.70359	1.88892	0.0700266	0.117307	no	up	1.80674	0.853389	0.36114	0.477701	no	up	0.548595	-0.866186	0.419548	0.546819	no	down
TRINITY_DN10276_c0_g1	unnamed protein product [Lactuca virosa]	0.992886	-0.0103005	0.857742	0.898246	no	down	0.755185	-0.405099	2.76876e-08	1.27669e-07	no	down	0.736249	-0.441734	5.61311e-10	3.07338e-09	no	down		K20782	HPAT	map00514(Other types of O-glycan biosynthesis)	ENOG410Z627(S:Function unknown)	ENOG410Z627(-)	sp|Q8W4E6|HPAT1_ARATH(Hydroxyproline O-arabinosyltransferase 1 OS=Arabidopsis thaliana OX=3702 GN=HPAT1 PE=1 SV=1)
TRINITY_DN10277_c0_g1	unnamed protein product [Lactuca virosa]	0.0296433	-5.07615	4.38428e-11	2.04493e-10	yes	down	5.31113	2.40902	6.2916e-43	1.07177e-41	yes	up	0.464639	-1.10582	0.497828	0.621619	no	down	GO:0003700(molecular_function:transcription factor activity, sequence-specific DNA binding); GO:0006952(biological_process:defense response); GO:0005634(cellular_component:nucleus); GO:0006351(biological_process:transcription, DNA-templated); GO:0003677(molecular_function:DNA binding)	K09285	OVM, ANT		ENOG410Y90A(K:Transcription)	ENOG410Y90A(Transcription factor)	sp|Q6PQQ3|AIL5_ARATH(AP2-like ethylene-responsive transcription factor AIL5 OS=Arabidopsis thaliana OX=3702 GN=AIL5 PE=2 SV=2)	PF00847(AP2:AP2 domain)
TRINITY_DN10277_c0_g2		0.161336	-2.63186	0.4893	1	no	down	8.42487	3.07465	0.0903773	0.153925	no	up	1	0	1	1	no	no change
TRINITY_DN10278_c0_g1		3.48029	1.79921	0.290626	0.387674	no	up	0.156434	-2.67637	0.317029	1	no	down	0.737692	-0.43891	0.724769	0.813711	no	down
TRINITY_DN10278_c0_g2	G-patch domain-containing protein 1 isoform X2 [Lactuca sativa]	1.73045	0.791145	5.95109e-74	1.15833e-72	no	up	1.51436	0.598709	1.53167e-27	1.79996e-26	no	up	1.27227	0.347401	1.50024e-15	1.20536e-14	no	up	GO:0003676(molecular_function:nucleic acid binding)	K11135	PINX1		ENOG4111IXK(S:Function unknown)	ENOG4111IXK(PIN2 TERF1 interacting, telomerase inhibitor 1)	sp|Q940M0|GPDP1_ARATH(G-patch domain-containing protein 1 OS=Arabidopsis thaliana OX=3702 GN=GDP1 PE=2 SV=1)	PF01585(G-patch:G-patch domain); PF12656(G-patch_2:G-patch domain)
TRINITY_DN10279_c0_g1		0.00124556	-9.64899	4.3436e-16	2.67492e-15	yes	down	0.00204542	-8.93339	1.19696e-13	8.14325e-13	yes	down	0.00100544	-9.95796	4.32599e-17	3.79278e-16	yes	down
TRINITY_DN10279_c0_g3	hypothetical protein LSAT_V11C300134130 [Lactuca sativa]	1.30148	0.380153	2.16562e-11	1.03153e-10	no	up	1.24429	0.315322	3.6547e-06	1.37281e-05	no	up	0.970519	-0.0431713	0.366199	0.493467	no	down	GO:0016020(cellular_component:membrane)				ENOG4111YI2(S:Function unknown)	ENOG4111YI2(Protein PHLOEM PROTEIN 2-LIKE)	sp|Q9SY57|P2A10_ARATH(Protein PHLOEM PROTEIN 2-LIKE A10 OS=Arabidopsis thaliana OX=3702 GN=PP2A10 PE=2 SV=1)
TRINITY_DN10279_c0_g4		0.533528	-0.906364	0.30338	0.401708	no	down	4.11563	2.04111	0.247779	0.353522	no	up	1.85785	0.893634	0.519483	0.64198	no	up
TRINITY_DN10279_c0_g5		3.37443	1.75464	0.0720174	0.120248	no	up	1.98896	0.992012	0.222321	0.32385	no	up	0.108368	-3.206	0.0537797	0.101833	no	down
TRINITY_DN10279_c1_g1	hypothetical protein LSAT_V11C500257640 [Lactuca sativa]	0.0784264	-3.67252	0.0743718	0.123444	no	down	0.21177	-2.23943	0.457332	1	no	down	1	0	1	1	no	no change
TRINITY_DN1027_c0_g1	unnamed protein product [Lactuca virosa]	1.6711	0.740799	1.82525e-05	5.4282e-05	no	up	0.888232	-0.170992	0.540579	0.653254	no	down	1.14668	0.197462	0.1254	0.208737	no	up	GO:0003723(molecular_function:RNA binding); GO:0009451(biological_process:RNA modification)				ENOG410Z7Z7(S:Function unknown)	ENOG410Z7Z7(Pentatricopeptide repeat-containing protein)	sp|O04590|PPR88_ARATH(Pentatricopeptide repeat-containing protein At1g62260, mitochondrial OS=Arabidopsis thaliana OX=3702 GN=PCMP-E10 PE=2 SV=1)	PF01535(PPR:PPR repeat); PF13041(PPR_2:PPR repeat family); PF12854(PPR_1:PPR repeat); PF13812(PPR_3:Pentatricopeptide repeat domain); PF14559(TPR_19:Tetratricopeptide repeat); PF20431(E_motif:E motif); PF17177(PPR_long:Pentacotripeptide-repeat region of PRORP)
TRINITY_DN10280_c0_g1	hypothetical protein LSAT_V11C700351460 [Lactuca sativa]	23.2047	4.53635	0.00413355	0.00898021	yes	up	8.28472	3.05045	0.235889	1	no	up	57.3866	5.84264	1.09188e-05	3.93537e-05	yes	up	GO:0015074(biological_process:DNA integration); GO:0003676(molecular_function:nucleic acid binding)				COG2801(L:Replication, recombination and repair)	COG2801(Retrotransposon protein)	sp|P92520|M820_ARATH(Uncharacterized mitochondrial protein AtMg00820 OS=Arabidopsis thaliana OX=3702 GN=AtMg00820 PE=4 SV=1)	PF07727(RVT_2:Reverse transcriptase (RNA-dependent DNA polymerase))
TRINITY_DN10281_c0_g1	unnamed protein product [Lactuca virosa]	0.729657	-0.454709	0.289758	0.386636	no	down	0.0528577	-4.24174	5.91235e-11	3.37026e-10	yes	down	0.764478	-0.387452	0.622831	0.731855	no	down	GO:0016020(cellular_component:membrane)
TRINITY_DN10281_c0_g2		1.90173	0.927315	0.820224	1	no	up	1	0	1	1	no	no change	0.204233	-2.29171	0.566387	1	no	down
TRINITY_DN10282_c0_g1	unnamed protein product [Lactuca virosa]	1.24021	0.310584	1.11111e-05	3.38235e-05	no	up	1.07874	0.109345	0.273059	0.382076	no	up	1.09486	0.130742	0.0596815	0.111212	no	up	GO:0016274(molecular_function:protein-arginine N-methyltransferase activity); GO:0032259(biological_process:methylation)	K11436	PRMT3		ENOG410YB06(S:Function unknown); ENOG410XQYH(S:Function unknown)	ENOG410YB06(Ribosomal protein L11 methyltransferase (PrmA)); ENOG410XQYH(Protein arginine n-methyltransferase)	sp|Q0WVD6|ANM3_ARATH(Probable protein arginine N-methyltransferase 3 OS=Arabidopsis thaliana OX=3702 GN=PRMT3 PE=2 SV=1)	PF12756(zf-C2H2_2:C2H2 type zinc-finger (2 copies)); PF08241(Methyltransf_11:Methyltransferase domain); PF13649(Methyltransf_25:Methyltransferase domain); PF21137(ANM3_C2H2_Zf:Protein arginine N-methyltransferase 3, C2H2 zinc finger domain); PF06325(PrmA:Ribosomal protein L11 methyltransferase (PrmA)); PF13847(Methyltransf_31:Methyltransferase domain); PF13489(Methyltransf_23:Methyltransferase do…
TRINITY_DN10282_c0_g2		0.161486	-2.63052	0.0662028	0.111633	no	down	1.598	0.676266	0.767612	1	no	up	1.61577	0.692225	0.63694	0.743373	no	up
TRINITY_DN10283_c0_g1	unnamed protein product [Lactuca virosa]	0.650472	-0.620442	4.62278e-19	3.23119e-18	no	down	0.657761	-0.604364	1.63885e-10	9.06917e-10	no	down	0.660582	-0.598191	4.71956e-13	3.25989e-12	no	down	GO:0016020(cellular_component:membrane)				ENOG410YFHB(S:Function unknown)	ENOG410YFHB(WPP domain-interacting tail-anchored protein)	sp|Q8L7E5|WIT1_ARATH(WPP domain-interacting tail-anchored protein 1 OS=Arabidopsis thaliana OX=3702 GN=WIT1 PE=1 SV=2)
TRINITY_DN10283_c0_g3		0.186504	-2.42272	0.0141946	0.0279681	yes	down	0.363455	-1.46015	0.082182	0.142744	no	down	3.48354	1.80055	0.105779	0.180881	no	up
TRINITY_DN10283_c0_g4	WPP domain-interacting tail-anchored protein 1 [Lactuca sativa]	0.571028	-0.808366	0.287278	0.383804	no	down	0.422964	-1.24139	0.628939	1	no	down	0.255368	-1.96935	0.0636919	0.11717	no	down	GO:0016020(cellular_component:membrane)				ENOG410YFHB(S:Function unknown)	ENOG410YFHB(WPP domain-interacting tail-anchored protein)	sp|Q8L7E5|WIT1_ARATH(WPP domain-interacting tail-anchored protein 1 OS=Arabidopsis thaliana OX=3702 GN=WIT1 PE=1 SV=2)
TRINITY_DN10284_c0_g1		1.33644	0.418391	0.60467	0.696085	no	up	1.14954	0.201052	0.892636	0.93244	no	up	0.844632	-0.243605	0.777818	0.85133	no	down
TRINITY_DN10285_c0_g1	embryogenesis-associated protein EMB8 [Lactuca sativa]	2.02997	1.02146	3.6394e-14	2.03314e-13	yes	up	0.635977	-0.652954	0.000659681	0.00183805	no	down	1.10025	0.137834	0.11378	0.192321	no	up	GO:0016787(molecular_function:hydrolase activity)				COG0429(S:Function unknown)	COG0429(Alpha beta hydrolase)	sp|Q40863|EMB8_PICGL(Embryogenesis-associated protein EMB8 OS=Picea glauca OX=3330 GN=EMB8 PE=2 SV=1)	PF00561(Abhydrolase_1:alpha/beta hydrolase fold); PF12146(Hydrolase_4:Serine aminopeptidase, S33); PF12697(Abhydrolase_6:Alpha/beta hydrolase family)
TRINITY_DN10286_c0_g1	cytochrome P450 CYP72A219 [Lactuca sativa]	1	0	1	1	no	no change	0.146284	-2.77316	1.83571e-12	1.15753e-11	yes	down	1	0	1	1	no	no change	GO:0004497(molecular_function:monooxygenase activity); GO:0016705(molecular_function:oxidoreductase activity, acting on paired donors, with incorporation or reduction of molecular oxygen); GO:0020037(molecular_function:heme binding); GO:0016020(cellular_component:membrane); GO:0005506(molecular_function:iron ion binding); GO:0051762(biological_process:sesquiterpene biosynthetic process)				COG2124(Q:Secondary metabolites biosynthesis, transport and catabolism)	COG2124(Cytochrome p450)	sp|H2DH21|C7A29_PANGI(Cytochrome P450 CYP72A219 OS=Panax ginseng OX=4054 PE=2 SV=1)	PF00067(p450:Cytochrome P450)
TRINITY_DN10287_c0_g1		0.0625564	-3.9987	0.00548756	0.0116665	yes	down	0.0548429	-4.18855	0.0211324	0.0438845	yes	down	0.0577204	-4.11477	0.00376752	0.00936101	yes	down
TRINITY_DN10287_c0_g2		4.83618	2.27387	9.58351e-84	2.08291e-82	yes	up	8.41475	3.07292	3.29036e-69	8.60624e-68	yes	up	7.12841	2.83358	6.43461e-135	3.85526e-133	yes	up
TRINITY_DN10287_c1_g1		3.14925	1.65501	0.217243	0.304832	no	up	3.0776	1.62181	0.549921	1	no	up	0.462355	-1.11293	0.31391	0.437899	no	down
TRINITY_DN10288_c0_g1	uncharacterized membrane protein YuiD [Erigeron canadensis]	1.43154	0.517565	0.30313	0.401459	no	up	0.588083	-0.765908	0.112823	0.185428	no	down	1.08187	0.11353	0.792772	0.860415	no	up	GO:0016020(cellular_component:membrane)				COG1963(S:Function unknown)	COG1963(Acid phosphatase vanadium-dependent haloperoxidase related)
TRINITY_DN10288_c0_g2	unnamed protein product [Lactuca saligna]	1.79423	0.843369	8.85763e-16	5.37972e-15	no	up	0.697654	-0.519417	0.000781368	0.0021522	no	down	0.76483	-0.386789	4.35744e-07	1.83312e-06	no	down	GO:0016020(cellular_component:membrane)				COG1963(S:Function unknown)	COG1963(Acid phosphatase vanadium-dependent haloperoxidase related)	sp|O32107|YUID_BACSU(Uncharacterized membrane protein YuiD OS=Bacillus subtilis (strain 168) OX=224308 GN=yuiD PE=4 SV=1)	PF02681(DUF212:Divergent PAP2 family)
TRINITY_DN10289_c0_g1		272.457	8.08989	1.82555e-11	8.73906e-11	yes	up	534.517	9.06209	2.963e-14	2.08322e-13	yes	up	218.777	7.77332	1.43932e-10	8.28727e-10	yes	up
TRINITY_DN1028_c0_g1	histone-lysine N-methyltransferase, H3 lysine-9 specific SUVH1 [Lactuca sativa]	1.12076	0.164473	0.0791727	0.130079	no	up	1.17898	0.23754	0.024655	0.0502139	no	up	0.945343	-0.0810904	0.327484	0.452591	no	down		K24405	SUVH1	map00310(Lysine degradation)	COG2940(S:Function unknown)	COG2940(Histone-lysine N-methyltransferase)	sp|Q93YF5|SUVH1_TOBAC(Histone-lysine N-methyltransferase, H3 lysine-9 specific SUVH1 OS=Nicotiana tabacum OX=4097 GN=SUVH1 PE=1 SV=1)	PF02182(SAD_SRA:SAD/SRA domain); PF05033(Pre-SET:Pre-SET motif); PF00856(SET:SET domain)
TRINITY_DN1028_c0_g2	histone-lysine N-methyltransferase, H3 lysine-9 specific SUVH1 [Lactuca sativa]	0.895819	-0.158721	0.0148384	0.0291249	no	down	0.761136	-0.393774	2.67891e-06	1.02152e-05	no	down	1.29371	0.37151	2.54159e-08	1.20736e-07	no	up	GO:0004252(molecular_function:serine-type endopeptidase activity); GO:0042054(molecular_function:histone methyltransferase activity); GO:0005634(cellular_component:nucleus); GO:0016020(cellular_component:membrane); GO:0008270(molecular_function:zinc ion binding); GO:0005694(cellular_component:chromosome)	K24405	SUVH1	map00310(Lysine degradation)	COG2940(S:Function unknown)	COG2940(Histone-lysine N-methyltransferase)	sp|Q93YF5|SUVH1_TOBAC(Histone-lysine N-methyltransferase, H3 lysine-9 specific SUVH1 OS=Nicotiana tabacum OX=4097 GN=SUVH1 PE=1 SV=1)	PF02182(SAD_SRA:SAD/SRA domain); PF00856(SET:SET domain); PF05033(Pre-SET:Pre-SET motif)
TRINITY_DN1028_c0_g3	unnamed protein product [Lactuca saligna]	1.09369	0.129198	0.0794659	0.130519	no	up	1.41542	0.501233	1.84678e-10	1.01769e-09	no	up	1.05636	0.0791081	0.30206	0.424226	no	up	GO:0005694(cellular_component:chromosome); GO:0005634(cellular_component:nucleus); GO:0042054(molecular_function:histone methyltransferase activity); GO:0032259(biological_process:methylation); GO:0008270(molecular_function:zinc ion binding)	K24405	SUVH1	map00310(Lysine degradation)	COG2940(S:Function unknown)	COG2940(Histone-lysine N-methyltransferase)	sp|Q93YF5|SUVH1_TOBAC(Histone-lysine N-methyltransferase, H3 lysine-9 specific SUVH1 OS=Nicotiana tabacum OX=4097 GN=SUVH1 PE=1 SV=1)	PF02182(SAD_SRA:SAD/SRA domain); PF00856(SET:SET domain); PF05033(Pre-SET:Pre-SET motif)
TRINITY_DN1028_c0_g5	unnamed protein product [Lactuca saligna]	0.463537	-1.10924	1.39e-45	1.81646e-44	yes	down	1.70714	0.771582	5.70603e-33	7.82374e-32	no	up	0.4446	-1.16942	2.08013e-48	4.47727e-47	yes	down					ENOG410Y1Y5(S:Function unknown); ENOG410YPF7(S:Function unknown)	ENOG410Y1Y5(DUF581 domain containing protein, expressed); ENOG410YPF7(Protein of unknown function (DUF581))	sp|Q8GYX2|FLZ14_ARATH(FCS-Like Zinc finger 14 OS=Arabidopsis thaliana OX=3702 GN=FLZ14 PE=1 SV=1)	PF04570(zf-FLZ:zinc-finger of the FCS-type, C2-C2)
TRINITY_DN1028_c0_g6	unnamed protein product [Lactuca virosa]	0.976393	-0.0344654	0.993261	1	no	down	0.580589	-0.78441	0.847558	1	no	down	0.612675	-0.706807	0.855971	1	no	down
TRINITY_DN1028_c1_g1	unnamed protein product [Lactuca virosa]	0.501305	-0.996238	0.807116	1	no	down	4.09227	2.0329	0.544633	1	no	up	4.10114	2.03603	0.61363	1	no	up	GO:0005634(cellular_component:nucleus); GO:0042054(molecular_function:histone methyltransferase activity); GO:0005694(cellular_component:chromosome); GO:0008270(molecular_function:zinc ion binding)	K24405	SUVH1	map00310(Lysine degradation)	COG2940(S:Function unknown)	COG2940(Histone-lysine N-methyltransferase)	sp|Q93YF5|SUVH1_TOBAC(Histone-lysine N-methyltransferase, H3 lysine-9 specific SUVH1 OS=Nicotiana tabacum OX=4097 GN=SUVH1 PE=1 SV=1)
TRINITY_DN10290_c0_g1	unnamed protein product [Lactuca virosa]	0.722416	-0.469099	2.17377e-16	1.35927e-15	no	down	0.56844	-0.814919	2.48945e-30	3.15387e-29	no	down	0.73461	-0.444949	1.85544e-15	1.48344e-14	no	down					ENOG410ZJRH(S:Function unknown)	ENOG410ZJRH(BRO1-like domain)		PF03097(BRO1:BRO1-like domain)
TRINITY_DN10290_c0_g2		47.7993	5.57892	3.24107e-05	9.37576e-05	yes	up	114.597	6.84043	1.53182e-07	6.60431e-07	yes	up	28.1971	4.81747	0.000278156	0.000833177	yes	up
TRINITY_DN10290_c0_g3		0.0752341	-3.73247	0.0652951	0.110261	no	down	2.71131	1.43899	0.364358	0.480885	no	up	0.790339	-0.339457	0.781059	0.853067	no	down
TRINITY_DN10290_c1_g1	nitrate reductase, partial [Grabowskia obtusa]	0.539753	-0.889628	0.000297173	0.00076378	no	down	0.27153	-1.88081	5.72333e-19	5.04113e-18	yes	down	1.31437	0.394375	0.559523	0.678495	no	up	GO:0030151(molecular_function:molybdenum ion binding); GO:0016491(molecular_function:oxidoreductase activity)						sp|P54233|NIA1_SOYBN(Inducible nitrate reductase [NADH] 1 OS=Glycine max OX=3847 GN=INR1 PE=2 SV=1)
TRINITY_DN10291_c0_g1	unnamed protein product [Lactuca virosa]	0.638085	-0.648179	9.50027e-88	2.1424e-86	no	down	0.896791	-0.157156	0.000184393	0.000559513	no	down	0.638192	-0.647938	1.31854e-70	4.02878e-69	no	down		K02266	COX6A	map00190(Oxidative phosphorylation)	ENOG411253X(O:Posttranslational modification, protein turnover, chaperones)	ENOG411253X(Cytochrome c oxidase polypeptide VIa)	sp|Q9T070|COX6A_ARATH(Cytochrome c oxidase subunit 6a, mitochondrial OS=Arabidopsis thaliana OX=3702 GN=COX6A PE=3 SV=1)	PF02046(COX6A:Cytochrome c oxidase subunit VIa)
TRINITY_DN10292_c0_g1	unnamed protein product [Lactuca virosa]	1.10006	0.137578	0.0679811	0.114225	no	up	0.589975	-0.761274	1.57256e-11	9.31033e-11	no	down	0.830773	-0.267473	0.00215157	0.00559498	no	down	GO:0016020(cellular_component:membrane)				ENOG410XQWI(S:Function unknown)	ENOG410XQWI(Cytochrome B561, N terminal)		PF09786(CytochromB561_N:Cytochrome B561, N terminal)
TRINITY_DN10293_c0_g1		0.228871	-2.12739	0.194389	0.278983	no	down	3.15674	1.65844	0.48637	1	no	up	0.23851	-2.06788	0.379209	0.507414	no	down
TRINITY_DN10293_c0_g2	hypothetical protein LSAT_V11C800430510 [Lactuca sativa]	1.01157	0.0165933	0.87371	0.909147	no	up	0.811798	-0.300808	0.0343216	0.0672438	no	down	0.934452	-0.0978083	0.209273	0.315895	no	down					ENOG4111FAI(S:Function unknown); ENOG410XRWX(S:Function unknown)	ENOG4111FAI(F-box WD-40 repeat-containing protein); ENOG410XRWX(F-box and WD repeat domain containing 7, E3 ubiquitin protein ligase)	sp|Q94AD8|FBW3_ARATH(F-box/WD-40 repeat-containing protein At5g21040 OS=Arabidopsis thaliana OX=3702 GN=At5g21040 PE=2 SV=1)	PF00400(WD40:WD domain, G-beta repeat); PF12937(F-box-like:F-box-like); PF00646(F-box:F-box domain)
TRINITY_DN10294_c0_g1	protein POLAR LOCALIZATION DURING ASYMMETRIC DIVISION AND REDISTRIBUTION [Lactuca sativa]	0.296353	-1.75461	3.13033e-07	1.10064e-06	yes	down	0.205032	-2.28608	3.64323e-08	1.66131e-07	yes	down	1.11023	0.150858	0.551755	0.671472	no	up	GO:0008356(biological_process:asymmetric cell division)				ENOG41114M2(S:Function unknown)	ENOG41114M2(-)
TRINITY_DN10295_c0_g1		0.501305	-0.996238	0.807116	1	no	down	20.5793	4.36312	0.0147168	0.0317553	yes	up	1	0	1	1	no	no change
TRINITY_DN10296_c0_g1		0.0208679	-5.58257	3.31335e-05	9.56821e-05	yes	down	0.0495119	-4.33608	0.0140941	0.0305972	yes	down	0.0673863	-3.8914	0.0442782	0.0857805	no	down
TRINITY_DN10297_c0_g1		19.4757	4.28361	0.0103531	0.0209624	yes	up	14.5563	3.86357	0.0676812	0.12073	no	up	7.70659	2.94609	0.327689	1	no	up
TRINITY_DN10297_c0_g2		1.90173	0.927315	0.820224	1	no	up	0.12842	-2.96106	0.207652	1	no	down	0.78363	-0.351756	0.637355	0.743557	no	down
TRINITY_DN10297_c0_g3		1.00597	0.00859424	0.979031	0.986311	no	up	0.729897	-0.454235	0.226789	0.329203	no	down	0.50048	-0.998616	0.000252379	0.000760333	no	down
TRINITY_DN10298_c0_g1		1.19065	0.251744	0.856378	0.897389	no	up	1.45595	0.541963	0.650901	0.746208	no	up	3.6844	1.88143	0.156198	0.250155	no	up
TRINITY_DN10299_c0_g1	zinc finger CCCH domain-containing protein 23 [Lactuca sativa]	0.488066	-1.03485	5.61222e-14	3.10567e-13	yes	down	21.1386	4.40181	0	0	yes	up	0.429712	-1.21856	2.43469e-07	1.04928e-06	yes	down	GO:0046872(molecular_function:metal ion binding)				ENOG4111G2K(S:Function unknown); ENOG410XR0Z(S:Function unknown); ENOG410Y8GY(S:Function unknown)	ENOG4111G2K(zinc finger CCCH domain-containing protein); ENOG410XR0Z(zinc finger CCCH domain-containing protein); ENOG410Y8GY(-)	sp|O82307|C3H23_ARATH(Zinc finger CCCH domain-containing protein 23 OS=Arabidopsis thaliana OX=3702 GN=At2g25900 PE=2 SV=1)	PF18345(zf_CCCH_4:Zinc finger domain); PF00642(zf-CCCH:Zinc finger C-x8-C-x5-C-x3-H type (and similar))
TRINITY_DN1029_c0_g1	unnamed protein product [Lactuca virosa]	2.23533	1.16049	1.40451e-119	4.13572e-118	yes	up	1.84217	0.881403	3.60718e-66	9.00025e-65	no	up	1.52115	0.60516	3.92462e-43	7.63883e-42	no	up	GO:0005975(biological_process:carbohydrate metabolic process)				COG1331(O:Posttranslational modification, protein turnover, chaperones)	COG1331(mannose-6-phosphate isomerase activity)	sp|Q8TB22|SPT20_HUMAN(Spermatogenesis-associated protein 20 OS=Homo sapiens OX=9606 GN=SPATA20 PE=2 SV=3)
TRINITY_DN102_c0_g2		0.791981	-0.336462	6.16681e-06	1.92854e-05	no	down	0.305328	-1.71157	2.64467e-24	2.81512e-23	yes	down	0.878602	-0.186719	0.0179381	0.0386064	no	down
TRINITY_DN102_c0_g3	unnamed protein product [Lactuca virosa]	1.66479	0.735338	2.47543e-08	9.53079e-08	no	up	2.17462	1.12076	9.26008e-12	5.56778e-11	yes	up	2.58683	1.37118	6.60801e-31	9.52806e-30	yes	up	GO:0016020(cellular_component:membrane); GO:0006071(biological_process:glycerol metabolic process); GO:0006629(biological_process:lipid metabolic process); GO:0008889(molecular_function:glycerophosphodiester phosphodiesterase activity)				COG0584(C:Energy production and conversion)	COG0584(glycerophosphoryl diester phosphodiesterase)	sp|Q9LVN0|GPDL7_ARATH(Glycerophosphodiester phosphodiesterase GDPDL7 OS=Arabidopsis thaliana OX=3702 GN=GDPDL7 PE=2 SV=1)
TRINITY_DN10300_c0_g1	uncharacterized protein LOC111913987 [Lactuca sativa]	0.882597	-0.180173	0.00388358	0.00848213	no	down	0.920682	-0.119225	0.173635	0.264046	no	down	0.917471	-0.124265	0.0537396	0.101777	no	down	GO:0016740(molecular_function:transferase activity); GO:0008250(cellular_component:oligosaccharyltransferase complex)	K26501	OSTC	map00510(N-Glycan biosynthesis); map00513(Various types of N-glycan biosynthesis); map04141(Protein processing in endoplasmic reticulum)	ENOG4111G0G(S:Function unknown)	ENOG4111G0G(Oligosaccharyltransferase complex subunit)	sp|Q9VQP9|OSTC_DROME(Putative oligosaccharyltransferase complex subunit CG9662 OS=Drosophila melanogaster OX=7227 GN=CG9662 PE=2 SV=3)	PF04756(OST3_OST6:OST3 / OST6 family, transporter family)
TRINITY_DN10301_c0_g1		3.71266	1.89245	7.04976e-08	2.61499e-07	yes	up	15.1469	3.92095	8.24517e-18	6.91986e-17	yes	up	2.27123	1.18347	0.0159677	0.0347474	yes	up
TRINITY_DN10302_c0_g1	hypothetical protein LSAT_V11C100026870 [Lactuca sativa]	4.04967	2.0178	0.002771	0.00620009	yes	up	6.55398	2.71237	0.00478327	0.011437	yes	up	6.66972	2.73763	9.8953e-06	3.58599e-05	yes	up	GO:0008270(molecular_function:zinc ion binding); GO:0003676(molecular_function:nucleic acid binding)						sp|P10978|POLX_TOBAC(Retrovirus-related Pol polyprotein from transposon TNT 1-94 OS=Nicotiana tabacum OX=4097 PE=2 SV=1)	PF14223(Retrotran_gag_2:gag-polypeptide of LTR copia-type)
TRINITY_DN10302_c0_g2	hypothetical protein LSAT_V11C100026870 [Lactuca sativa]	7.0281	2.81314	0.000626411	0.00154401	yes	up	7.13597	2.83511	8.74458e-07	3.50311e-06	yes	up	3.79561	1.92433	0.0787337	0.141149	no	up								PF14223(Retrotran_gag_2:gag-polypeptide of LTR copia-type)
TRINITY_DN10303_c0_g1	pentatricopeptide repeat-containing protein At3g21470 [Lactuca sativa]	2.19924	1.13701	7.64438e-08	2.82682e-07	yes	up	1.76793	0.822057	0.0140552	0.0305326	no	up	2.14699	1.10231	8.39839e-10	4.5326e-09	yes	up	GO:0003723(molecular_function:RNA binding); GO:0009451(biological_process:RNA modification)				ENOG410Z7Z7(S:Function unknown)	ENOG410Z7Z7(Pentatricopeptide repeat-containing protein)	sp|Q9LVF9|PP245_ARATH(Pentatricopeptide repeat-containing protein At3g21470 OS=Arabidopsis thaliana OX=3702 GN=PCMP-E29 PE=2 SV=1)	PF01535(PPR:PPR repeat); PF13041(PPR_2:PPR repeat family); PF12854(PPR_1:PPR repeat); PF13812(PPR_3:Pentatricopeptide repeat domain); PF17177(PPR_long:Pentacotripeptide-repeat region of PRORP); PF20431(E_motif:E motif)
TRINITY_DN10304_c0_g1	unnamed protein product [Lactuca virosa]	1.41337	0.499139	9.33779e-37	1.03635e-35	no	up	0.980553	-0.0283328	0.697659	0.783022	no	down	2.37065	1.24528	0	0	yes	up					ENOG410Z77E(S:Function unknown)	ENOG410Z77E(Protein of unknown function (DUF1336))	sp|Q8VZF6|EDR2L_ARATH(Protein ENHANCED DISEASE RESISTANCE 2-like OS=Arabidopsis thaliana OX=3702 GN=EDR2L PE=2 SV=1)	PF07059(EDR2_C:Protein ENHANCED DISEASE RESISTANCE 2, C-terminal)
TRINITY_DN10304_c0_g2	unnamed protein product [Lactuca virosa]	5.61158	2.48841	1.41406e-32	1.44511e-31	yes	up	8.68155	3.11795	1.80393e-65	4.45413e-64	yes	up	13.8569	3.79253	1.48737e-22	1.64736e-21	yes	up							sp|F4JSE7|EDR2_ARATH(Protein ENHANCED DISEASE RESISTANCE 2 OS=Arabidopsis thaliana OX=3702 GN=EDR2 PE=2 SV=1)	PF07059(EDR2_C:Protein ENHANCED DISEASE RESISTANCE 2, C-terminal); PF01852(START:START domain)
TRINITY_DN10305_c0_g1	GDP-mannose transporter GONST3 isoform X1 [Lactuca sativa]	1.01225	0.017572	0.863407	0.902501	no	up	0.702988	-0.508429	0.000397335	0.00114652	no	down	0.808442	-0.306783	0.0266861	0.0549278	no	down	GO:0016020(cellular_component:membrane)	K26221	GONST3		COG5070(U:Intracellular trafficking, secretion, and vesicular transport)	COG5070(Solute carrier family 35)	sp|Q9S845|GONS3_ARATH(GDP-mannose transporter GONST3 OS=Arabidopsis thaliana OX=3702 GN=GONST3 PE=2 SV=1)	PF03151(TPT:Triose-phosphate Transporter family)
TRINITY_DN10305_c1_g1	unnamed protein product [Lactuca virosa]	0.812653	-0.299289	6.02429e-10	2.60966e-09	no	down	1.67661	0.745548	9.37322e-53	1.91331e-51	no	up	0.816558	-0.292372	1.07301e-09	5.74733e-09	no	down	GO:0050832(biological_process:defense response to fungus); GO:0016310(biological_process:phosphorylation); GO:0005886(cellular_component:plasma membrane); GO:0005524(molecular_function:ATP binding); GO:0004672(molecular_function:protein kinase activity)				COG4886(S:Function unknown)	COG4886(leucine Rich Repeat)	sp|P47735|RLK5_ARATH(Receptor-like protein kinase 5 OS=Arabidopsis thaliana OX=3702 GN=RLK5 PE=1 SV=1)	PF00560(LRR_1:Leucine Rich Repeat); PF00069(Pkinase:Protein kinase domain); PF07714(PK_Tyr_Ser-Thr:Protein tyrosine and serine/threonine kinase); PF13855(LRR_8:Leucine rich repeat); PF12799(LRR_4:Leucine Rich repeats (2 copies)); PF08263(LRRNT_2:Leucine rich repeat N-terminal domain)
TRINITY_DN10305_c2_g1		5.95221	2.57343	0.0711188	0.118982	no	up	0.611852	-0.708745	0.245311	0.351027	no	down	3.04682	1.6073	0.171735	0.270208	no	up
TRINITY_DN10305_c2_g2	unnamed protein product [Lactuca saligna]	0.025326	-5.30324	0.000187402	0.000494681	yes	down	0.0585511	-4.09416	0.00637219	0.0148917	yes	down	0.0492388	-4.34406	0.000157203	0.000486857	yes	down	GO:0031969(cellular_component:chloroplast membrane)							PF11891(RETICULATA-like:Protein RETICULATA-related)
TRINITY_DN10306_c0_g1	glutaredoxin-C6 [Lactuca sativa]	0.554478	-0.850799	1.29648e-13	7.02823e-13	no	down	0.530377	-0.914909	4.84512e-21	4.62309e-20	no	down	0.576409	-0.794835	9.85131e-11	5.7423e-10	no	down					COG0695(O:Posttranslational modification, protein turnover, chaperones)	COG0695(Glutaredoxin)	sp|Q8L9S3|GRXC6_ARATH(Glutaredoxin-C6 OS=Arabidopsis thaliana OX=3702 GN=GRXC6 PE=2 SV=2)	PF00462(Glutaredoxin:Glutaredoxin)
TRINITY_DN10307_c0_g1	unnamed protein product [Lactuca virosa]	0.515636	-0.955574	6.76586e-08	2.51293e-07	no	down	0.335998	-1.57348	7.37756e-06	2.67483e-05	yes	down	1.34663	0.429354	0.0226185	0.0473792	no	up	GO:0006281(biological_process:DNA repair); GO:0004519(molecular_function:endonuclease activity); GO:0005634(cellular_component:nucleus); GO:0010792(biological_process:DNA double-strand break processing involved in repair via single-strand annealing); GO:0003677(molecular_function:DNA binding); GO:0046872(molecular_function:metal ion binding); GO:0003684(molecular_function:damaged DNA binding)	K13096	SF4, SUGP1		ENOG410XUEB(S:Function unknown)	ENOG410XUEB(Protein gamma response)	sp|Q9ZRT1|GR1_ARATH(Protein gamma response 1 OS=Arabidopsis thaliana OX=3702 GN=GR1 PE=1 SV=2)	PF08573(SAE2:DNA endonuclease activator SAE2/CtIP C-terminus)
TRINITY_DN10308_c0_g1	uncharacterized protein LOC111878919 [Lactuca sativa]	1.8892	0.917775	0.123185	0.190797	no	up	1.21021	0.275256	0.365275	0.481726	no	up	49.8049	5.63822	7.4643e-06	2.74602e-05	yes	up	GO:0050832(biological_process:defense response to fungus)
TRINITY_DN10308_c1_g1	unnamed protein product [Lactuca virosa]	0.199028	-2.32896	2.4586e-185	1.10742e-183	yes	down	0.23243	-2.10513	3.06303e-85	9.64127e-84	yes	down	0.324707	-1.62279	6.54561e-111	3.1451e-109	yes	down	GO:0050832(biological_process:defense response to fungus)
TRINITY_DN10308_c2_g1	unnamed protein product [Lactuca virosa]	100.555	6.65184	1.11993e-07	4.08146e-07	yes	up	73.8618	6.20676	8.56423e-06	3.08755e-05	yes	up	206.205	7.68794	2.52721e-10	1.42908e-09	yes	up
TRINITY_DN10309_c0_g1	developmentally-regulated G-protein 2 [Lactuca sativa]	1.23212	0.301137	3.9703e-11	1.85755e-10	no	up	1.17438	0.231901	0.000171186	0.000521343	no	up	1.18964	0.250523	3.35964e-06	1.28708e-05	no	up	GO:0003924(molecular_function:GTPase activity); GO:0005525(molecular_function:GTP binding)	K06944	DRG, RBG		COG1163(S:Function unknown)	COG1163(GTP-Binding protein)	sp|Q9CAI1|DRG2_ARATH(Developmentally-regulated G-protein 2 OS=Arabidopsis thaliana OX=3702 GN=DRG2 PE=2 SV=1)	PF16897(MMR_HSR1_Xtn:C-terminal region of MMR_HSR1 domain); PF01926(MMR_HSR1:50S ribosome-binding GTPase); PF02824(TGS:TGS domain); PF02421(FeoB_N:Ferrous iron transport protein B); PF00350(Dynamin_N:Dynamin family)
TRINITY_DN1030_c0_g1		0.00048115	-11.0212	1.11518e-20	8.20244e-20	yes	down	0.0116887	-6.41875	1.34952e-06	5.31185e-06	yes	down	0.000574673	-10.765	8.96359e-20	8.88383e-19	yes	down
TRINITY_DN1030_c1_g1	uncharacterized mitochondrial protein AtMg00810-like, partial [Capsicum annuum]	1.90173	0.927315	0.820224	1	no	up	1.13081	0.17736	0.958964	1	no	up	1.01748	0.0249951	0.993896	1	no	up					COG0571(K:Transcription)	COG0571(Digests double-stranded RNA. Involved in the processing of primary rRNA transcript to yield the immediate precursors to the large and small rRNAs (23S and 16S). Also processes some mRNAs, and tRNAs when they are encoded in the rRNA operon (By similarity))	sp|Q94HW2|POLR1_ARATH(Retrovirus-related Pol polyprotein from transposon RE1 OS=Arabidopsis thaliana OX=3702 GN=RE1 PE=2 SV=1)	PF07727(RVT_2:Reverse transcriptase (RNA-dependent DNA polymerase))
TRINITY_DN1030_c2_g1	uncharacterized mitochondrial protein AtMg00810-like [Lactuca sativa]	0.499161	-1.00242	0.628719	0.716553	no	down	0.625315	-0.677346	0.812626	1	no	down	0.0733741	-3.76858	0.0507891	0.0969417	no	down					COG2801(L:Replication, recombination and repair); COG0515(T:Signal transduction mechanisms)	COG2801(Retrotransposon protein); COG0515(Serine Threonine protein kinase)	sp|Q94HW2|POLR1_ARATH(Retrovirus-related Pol polyprotein from transposon RE1 OS=Arabidopsis thaliana OX=3702 GN=RE1 PE=2 SV=1)	PF07727(RVT_2:Reverse transcriptase (RNA-dependent DNA polymerase))
TRINITY_DN10310_c0_g1	uncharacterized protein LOC111880277 [Lactuca sativa]	0.755466	-0.404561	2.0212e-05	5.98064e-05	no	down	0.757857	-0.400002	0.00489431	0.0116829	no	down	1.07086	0.0987651	0.258135	0.374053	no	up	GO:0005634(cellular_component:nucleus); GO:0070461(cellular_component:SAGA-type complex)				ENOG410YAE8(S:Function unknown)	ENOG410YAE8(-)		PF12767(SAGA-Tad1:Transcriptional regulator of RNA polII, SAGA, subunit)
TRINITY_DN10310_c0_g2		0.72283	-0.468271	0.740654	0.80907	no	down	0.411843	-1.27983	0.615745	1	no	down	1.46533	0.551228	0.831739	1	no	up
TRINITY_DN10311_c0_g1		1	0	1	1	no	no change	1.36755	0.451598	0.0985208	0.16547	no	up	4.12807	2.04547	0.611916	1	no	up
TRINITY_DN10312_c0_g1	unnamed protein product [Lactuca virosa]	1.87037	0.903325	8.03175e-08	2.96433e-07	no	up	5.01506	2.32627	7.95844e-22	7.80755e-21	yes	up	1.79599	0.844777	0.0160685	0.0349387	no	up	GO:0031418(molecular_function:L-ascorbic acid binding); GO:0005506(molecular_function:iron ion binding); GO:0016705(molecular_function:oxidoreductase activity, acting on paired donors, with incorporation or reduction of molecular oxygen); GO:0051213(molecular_function:dioxygenase activity); GO:0005789(cellular_component:endoplasmic reticulum membrane)	K00472	P4HA	map00330(Arginine and proline metabolism)	ENOG410XS5J(S:Function unknown)	ENOG410XS5J(prolyl 4-hydroxylase)	sp|F4JZ24|P4H10_ARATH(Probable prolyl 4-hydroxylase 10 OS=Arabidopsis thaliana OX=3702 GN=P4H10 PE=3 SV=1)	PF13640(2OG-FeII_Oxy_3:2OG-Fe(II) oxygenase superfamily); PF03171(2OG-FeII_Oxy:2OG-Fe(II) oxygenase superfamily)
TRINITY_DN10312_c0_g2	unnamed protein product [Lactuca virosa]	1.19632	0.258601	0.433357	0.53577	no	up	5.80525	2.53736	6.33365e-08	2.83368e-07	yes	up	1.47258	0.558346	0.318386	0.443021	no	up	GO:0016020(cellular_component:membrane)	K00472	P4HA	map00330(Arginine and proline metabolism)	ENOG410XS5J(S:Function unknown)	ENOG410XS5J(prolyl 4-hydroxylase)	sp|F4JZ24|P4H10_ARATH(Probable prolyl 4-hydroxylase 10 OS=Arabidopsis thaliana OX=3702 GN=P4H10 PE=3 SV=1)
TRINITY_DN10312_c1_g1	hypothetical protein OSB04_027845 [Centaurea solstitialis]	2.55029	1.35066	2.23575e-106	5.90621e-105	yes	up	8.83475	3.14319	0	0	yes	up	1.77148	0.824958	7.47379e-19	7.08904e-18	no	up	GO:0003964(molecular_function:RNA-directed DNA polymerase activity); GO:0015074(biological_process:DNA integration); GO:0008270(molecular_function:zinc ion binding); GO:0003676(molecular_function:nucleic acid binding)				COG2801(L:Replication, recombination and repair)	COG2801(Retrotransposon protein)	sp|Q99315|YG31B_YEAST(Transposon Ty3-G Gag-Pol polyprotein OS=Saccharomyces cerevisiae (strain ATCC 204508 / S288c) OX=559292 GN=TY3B-G PE=1 SV=3)	PF00665(rve:Integrase core domain)
TRINITY_DN10312_c1_g2	probable prolyl 4-hydroxylase 10 [Lactuca sativa]	1.03324	0.0471791	0.396107	0.499003	no	up	1.1245	0.169284	0.0363133	0.0705605	no	up	1.06719	0.0938117	0.203756	0.309348	no	up		K00472	P4HA	map00330(Arginine and proline metabolism)	ENOG410XS5J(S:Function unknown)	ENOG410XS5J(prolyl 4-hydroxylase)	sp|F4JZ24|P4H10_ARATH(Probable prolyl 4-hydroxylase 10 OS=Arabidopsis thaliana OX=3702 GN=P4H10 PE=3 SV=1)	PF13640(2OG-FeII_Oxy_3:2OG-Fe(II) oxygenase superfamily); PF03171(2OG-FeII_Oxy:2OG-Fe(II) oxygenase superfamily)
TRINITY_DN10313_c0_g1	unnamed protein product [Lactuca saligna]	0.127737	-2.96876	4.37151e-23	3.4823e-22	yes	down	0.452849	-1.1429	0.123818	0.200777	no	down	0.215983	-2.21101	0.143515	0.233026	no	down	GO:0006310(biological_process:DNA recombination); GO:0006281(biological_process:DNA repair); GO:0005634(cellular_component:nucleus); GO:0016020(cellular_component:membrane); GO:0006260(biological_process:DNA replication); GO:0008270(molecular_function:zinc ion binding); GO:0003677(molecular_function:DNA binding)	K07466	RFA1, RPA1, rpa	map03430(Mismatch repair); map03440(Homologous recombination); map03420(Nucleotide excision repair); map03030(DNA replication)	COG1599(L:Replication, recombination and repair)	COG1599(DNA replication)	sp|F4JSG3|RFA1E_ARATH(Replication protein A 70 kDa DNA-binding subunit E OS=Arabidopsis thaliana OX=3702 GN=RPA1E PE=2 SV=1)	PF08646(Rep_fac-A_C:Replication factor-A C terminal domain)
TRINITY_DN10313_c0_g2	replication protein A 70 kDa DNA-binding subunit A [Lactuca sativa]	0.706113	-0.50203	6.09273e-05	0.000170701	no	down	0.534986	-0.902428	0.000804966	0.00221267	no	down	1.23472	0.304179	0.263371	0.380235	no	up	GO:0006310(biological_process:DNA recombination); GO:0006281(biological_process:DNA repair); GO:0005634(cellular_component:nucleus); GO:0016020(cellular_component:membrane); GO:0006260(biological_process:DNA replication); GO:0008270(molecular_function:zinc ion binding); GO:0003677(molecular_function:DNA binding)	K07466	RFA1, RPA1, rpa	map03430(Mismatch repair); map03440(Homologous recombination); map03420(Nucleotide excision repair); map03030(DNA replication)	COG1599(L:Replication, recombination and repair)	COG1599(DNA replication)	sp|F4JSG3|RFA1E_ARATH(Replication protein A 70 kDa DNA-binding subunit E OS=Arabidopsis thaliana OX=3702 GN=RPA1E PE=2 SV=1)	PF08646(Rep_fac-A_C:Replication factor-A C terminal domain); PF04057(Rep-A_N:Replication factor-A protein 1, N-terminal domain); PF16900(REPA_OB_2:Replication protein A OB domain); PF01336(tRNA_anti-codon:OB-fold nucleic acid binding domain)
TRINITY_DN10313_c0_g3		0.276705	-1.85358	0.0333886	0.0606456	no	down	0.970292	-0.0435088	0.975504	0.982583	no	down	1.02695	0.0383639	0.979732	0.985847	no	up
TRINITY_DN10313_c2_g1		0.557714	-0.842402	0.51012	0.610227	no	down	0.243168	-2.03997	0.331948	0.447334	no	down	2.09403	1.06628	0.614993	0.72556	no	up
TRINITY_DN10314_c0_g1	unnamed protein product [Lactuca virosa]	1.4322	0.518233	1.90158e-12	9.63181e-12	no	up	0.601476	-0.733422	5.8919e-16	4.53399e-15	no	down	0.588392	-0.76515	6.79794e-74	2.17047e-72	no	down	GO:0016567(biological_process:protein ubiquitination); GO:0004842(molecular_function:ubiquitin-protein transferase activity)				ENOG410YFDU(S:Function unknown); ENOG410YCUS(O:Posttranslational modification, protein turnover, chaperones)	ENOG410YFDU(Ubox domain-containing protein); ENOG410YCUS(Ubox domain-containing protein)	sp|O80742|PUB19_ARATH(U-box domain-containing protein 19 OS=Arabidopsis thaliana OX=3702 GN=PUB19 PE=2 SV=1)	PF04564(U-box:U-box domain); PF00514(Arm:Armadillo/beta-catenin-like repeat); PF12717(Cnd1:non-SMC mitotic condensation complex subunit 1)
TRINITY_DN10315_c0_g1	uncharacterized protein LOC128127668 [Lactuca sativa]	1.35604	0.439402	0.279822	0.375114	no	up	0.881144	-0.18255	0.759231	0.82992	no	down	1.7177	0.780477	0.00365875	0.00911618	no	up					ENOG4111K1M(S:Function unknown)	ENOG4111K1M(transposon protein)
TRINITY_DN10316_c0_g1	protein PLASTID TRANSCRIPTIONALLY ACTIVE 10 isoform X2 [Lactuca sativa]	1.68035	0.748766	1.62012e-26	1.41816e-25	no	up	1.29345	0.371224	0.00340806	0.00837922	no	up	1.09421	0.129885	0.0104212	0.0236839	no	up	GO:0000427(cellular_component:plastid-encoded plastid RNA polymerase complex); GO:0003723(molecular_function:RNA binding)				ENOG410XTWN(S:Function unknown)	ENOG410XTWN(-)	sp|F4JF21|PTA10_ARATH(Protein PLASTID TRANSCRIPTIONALLY ACTIVE 10 OS=Arabidopsis thaliana OX=3702 GN=PTAC10 PE=1 SV=1)
TRINITY_DN10317_c0_g1	unnamed protein product [Lactuca saligna]	1.05038	0.0709151	0.826273	0.875547	no	up	3.6374	1.86291	1.89687e-05	6.54809e-05	yes	up	1.81061	0.856476	0.068285	0.12461	no	up	GO:0006281(biological_process:DNA repair)	K10895	FANCI		ENOG410XSU9(S:Function unknown)	ENOG410XSU9(Fanconi anemia, complementation group I)	sp|Q8K368|FANCI_MOUSE(Fanconi anemia group I protein homolog OS=Mus musculus OX=10090 GN=Fanci PE=1 SV=2)	PF14675(FANCI_S1:FANCI solenoid 1); PF14679(FANCI_HD1:FANCI helical domain 1)
TRINITY_DN10318_c0_g1	unnamed protein product [Lactuca virosa]	7.97174	2.9949	9.13649e-129	2.87046e-127	yes	up	4.60155	2.20212	7.70044e-297	7.89485e-295	yes	up	1.9223	0.942833	6.54966e-16	5.38318e-15	no	up	GO:0016310(biological_process:phosphorylation); GO:0016020(cellular_component:membrane); GO:0005524(molecular_function:ATP binding); GO:0004672(molecular_function:protein kinase activity)				COG0515(T:Signal transduction mechanisms)	COG0515(Serine Threonine protein kinase)	sp|Q9CAL3|CRK2_ARATH(Cysteine-rich receptor-like protein kinase 2 OS=Arabidopsis thaliana OX=3702 GN=CRK2 PE=1 SV=1)	PF00069(Pkinase:Protein kinase domain); PF07714(PK_Tyr_Ser-Thr:Protein tyrosine and serine/threonine kinase); PF01657(Stress-antifung:Salt stress response/antifungal)
TRINITY_DN10318_c0_g2	unnamed protein product [Lactuca virosa]	1.82238	0.865822	9.5124e-15	5.47974e-14	no	up	5.19607	2.37742	0	0	yes	up	2.32116	1.21484	6.63679e-05	0.000216514	yes	up	GO:0016310(biological_process:phosphorylation); GO:0016020(cellular_component:membrane); GO:0005524(molecular_function:ATP binding); GO:0004672(molecular_function:protein kinase activity)				COG0515(T:Signal transduction mechanisms)	COG0515(Serine Threonine protein kinase)	sp|Q9CAL3|CRK2_ARATH(Cysteine-rich receptor-like protein kinase 2 OS=Arabidopsis thaliana OX=3702 GN=CRK2 PE=1 SV=1)	PF01657(Stress-antifung:Salt stress response/antifungal)
TRINITY_DN10318_c0_g3	hypothetical protein LSAT_V11C200073990 [Lactuca sativa]	0.910413	-0.135406	0.0289856	0.053337	no	down	0.799724	-0.322427	0.00135861	0.0035924	no	down	0.630284	-0.665926	4.4817e-27	5.79853e-26	no	down					COG0515(T:Signal transduction mechanisms)	COG0515(Serine Threonine protein kinase)	sp|Q9CAL3|CRK2_ARATH(Cysteine-rich receptor-like protein kinase 2 OS=Arabidopsis thaliana OX=3702 GN=CRK2 PE=1 SV=1)	PF00069(Pkinase:Protein kinase domain); PF07714(PK_Tyr_Ser-Thr:Protein tyrosine and serine/threonine kinase); PF03109(ABC1:ABC1 atypical kinase-like domain); PF17667(Pkinase_fungal:Fungal protein kinase)
TRINITY_DN10318_c0_g4		0.976393	-0.0344654	0.993261	1	no	down	0.4886	-1.03327	0.5002	0.615622	no	down	1	0	1	1	no	no change
TRINITY_DN10319_c0_g1	unnamed protein product [Lactuca virosa]	3.38509	1.75919	7.49651e-121	2.22904e-119	yes	up	0.43705	-1.19413	1.14113e-30	1.46164e-29	yes	down	1.3739	0.458276	2.34738e-11	1.43699e-10	no	up					ENOG410Y9G4(S:Function unknown)	ENOG410Y9G4(-)
TRINITY_DN1031_c0_g1	unnamed protein product [Lactuca virosa]	2.07825	1.05537	3.16266e-113	8.80548e-112	yes	up	0.391772	-1.35192	1.35939e-75	3.8268e-74	yes	down	1.26684	0.341235	1.21867e-18	1.1486e-17	no	up					ENOG410YFDW(S:Function unknown)	ENOG410YFDW(ureide permease)	sp|Q9ZPR7|UPS1_ARATH(Ureide permease 1 OS=Arabidopsis thaliana OX=3702 GN=UPS1 PE=1 SV=1)	PF07168(Ureide_permease:Ureide permease); PF06800(Sugar_transport:Sugar transport protein)
TRINITY_DN10320_c0_g1	uncharacterized protein LOC111902771 [Lactuca sativa]	1.58554	0.664975	1.35861e-11	6.54689e-11	no	up	2.69358	1.42953	2.11931e-31	2.77089e-30	yes	up	1.30711	0.386376	0.000150739	0.000467991	no	up		K12871	CCDC12	map03040(Spliceosome)	ENOG4111R31(S:Function unknown)	ENOG4111R31(Coiled-coil domain containing 12)	sp|Q8WUD4|CCD12_HUMAN(Coiled-coil domain-containing protein 12 OS=Homo sapiens OX=9606 GN=CCDC12 PE=1 SV=1)	PF08315(cwf18:cwf18 pre-mRNA splicing factor)
TRINITY_DN10321_c0_g1	unnamed protein product [Lactuca virosa]	76.4044	6.25558	3.22117e-07	1.13111e-06	yes	up	1	0	1	1	no	no change	11.0274	3.46301	0.158653	0.253308	no	up							sp|O48723|PLP2_ARATH(Patatin-like protein 2 OS=Arabidopsis thaliana OX=3702 GN=PLP2 PE=1 SV=1)	PF01734(Patatin:Patatin-like phospholipase)
TRINITY_DN10322_c0_g1	unnamed protein product [Lactuca virosa]	2.01716	1.01233	0.000388352	0.000983772	yes	up	1.65143	0.723716	0.0942346	0.159356	no	up	1.21938	0.286144	0.50285	0.626326	no	up	GO:0004674(molecular_function:protein serine/threonine kinase activity); GO:0016310(biological_process:phosphorylation); GO:0005524(molecular_function:ATP binding); GO:0004672(molecular_function:protein kinase activity)				ENOG410YBSH(T:Signal transduction mechanisms); COG0515(T:Signal transduction mechanisms)	ENOG410YBSH(G-type lectin S-receptor-like serine threonine-protein kinase); COG0515(Serine Threonine protein kinase)	sp|Q8RWZ5|SD25_ARATH(G-type lectin S-receptor-like serine/threonine-protein kinase SD2-5 OS=Arabidopsis thaliana OX=3702 GN=SD25 PE=1 SV=1)	PF00069(Pkinase:Protein kinase domain); PF07714(PK_Tyr_Ser-Thr:Protein tyrosine and serine/threonine kinase); PF14531(Kinase-like:Kinase-like)
TRINITY_DN10323_c0_g1	E3 ubiquitin-protein ligase COP1 [Lactuca sativa]	1.35348	0.436671	1.68747e-06	5.56764e-06	no	up	3.10982	1.63683	4.18421e-63	9.9659e-62	yes	up	0.964614	-0.0519759	0.473816	0.599177	no	down		K10143	RFWD2, COP1	map04712(Circadian rhythm - plant); map04120(Ubiquitin mediated proteolysis)	ENOG410XNTU(O:Posttranslational modification, protein turnover, chaperones)	ENOG410XNTU(protein ubiquitination)	sp|P43254|COP1_ARATH(E3 ubiquitin-protein ligase COP1 OS=Arabidopsis thaliana OX=3702 GN=COP1 PE=1 SV=2)	PF00400(WD40:WD domain, G-beta repeat); PF13923(zf-C3HC4_2:Zinc finger, C3HC4 type (RING finger)); PF00097(zf-C3HC4:Zinc finger, C3HC4 type (RING finger)); PF13920(zf-C3HC4_3:Zinc finger, C3HC4 type (RING finger)); PF13639(zf-RING_2:Ring finger domain); PF17005(WD40_like:WD40-like domain); PF13445(zf-RING_UBOX:RING-type zinc-finger); PF04564(U-box:U-box domain); PF15227(zf-C3HC4_4:zinc finger of …
TRINITY_DN10323_c0_g2	hypothetical protein LSAT_V11C400180510 [Lactuca sativa]	1.82152	0.865139	0.67896	0.758074	no	up	10.3819	3.376	0.157864	0.243752	no	up	1.51165	0.596122	0.753809	0.836466	no	up
TRINITY_DN10324_c0_g1	unnamed protein product [Lactuca virosa]	2.81415	1.4927	1.56287e-14	8.90734e-14	yes	up	0.322912	-1.63079	2.08831e-12	1.31348e-11	yes	down	4.53887	2.18233	2.87463e-09	1.4852e-08	yes	up		K06268	PPP3R, CNB		COG5126(D:Cell cycle control, cell division, chromosome partitioning); COG5126(T:Signal transduction mechanisms); COG5126(Z:Cytoskeleton)	COG5126(Calcium-binding protein); COG5126(Calcium-binding protein); COG5126(Calcium-binding protein)	sp|Q3HRP0|CNBL7_ORYSJ(Calcineurin B-like protein 7 OS=Oryza sativa subsp. japonica OX=39947 GN=CBL7 PE=2 SV=1)	PF00036(EF-hand_1:EF hand); PF13499(EF-hand_7:EF-hand domain pair); PF13202(EF-hand_5:EF hand); PF13405(EF-hand_6:EF-hand domain); PF13833(EF-hand_8:EF-hand domain pair)
TRINITY_DN10325_c0_g1	unnamed protein product [Lactuca virosa]	1.23624	0.305961	9.50816e-14	5.19257e-13	no	up	0.676857	-0.563076	1.23682e-17	1.02935e-16	no	down	0.934755	-0.0973401	0.0197206	0.0420183	no	down	GO:0000275(cellular_component:mitochondrial proton-transporting ATP synthase complex, catalytic core F(1)); GO:0042776(biological_process:mitochondrial ATP synthesis coupled proton transport); GO:0005743(cellular_component:mitochondrial inner membrane); GO:0046933(molecular_function:proton-transporting ATP synthase activity, rotational mechanism)	K02135	ATPeF1E, ATP5E, ATP15	map00190(Oxidative phosphorylation)	ENOG410Y5P5(C:Energy production and conversion)	ENOG410Y5P5(Mitochondrial membrane ATP synthase (F(1)F(0) ATP synthase or Complex V) produces ATP from ADP in the presence of a proton gradient across the membrane which is generated by electron transport complexes of the respiratory chain. F-type ATPases consist of two structural domains, F(1) - containing the extramembraneous catalytic core, and F(0) - containing the membrane proton channel, li…	sp|Q96253|ATP5E_ARATH(ATP synthase subunit epsilon, mitochondrial OS=Arabidopsis thaliana OX=3702 GN=At1g51650 PE=1 SV=3)	PF04627(ATP-synt_Eps:Mitochondrial ATP synthase epsilon chain)
TRINITY_DN10325_c0_g2		0.357852	-1.48256	0.000237815	0.000619773	yes	down	1.30009	0.378615	0.599678	0.703095	no	up	0.61405	-0.703572	0.0382108	0.0752516	no	down
TRINITY_DN10326_c0_g1		1.28241	0.358854	0.575794	0.670298	no	up	0.770897	-0.375391	0.713496	0.796562	no	down	2.17878	1.12352	0.0311373	0.0631063	no	up
TRINITY_DN10326_c0_g2		2.33705	1.22469	0.349462	0.451276	no	up	1.66506	0.735575	0.575474	0.68257	no	up	1.23133	0.30022	0.774988	0.849694	no	up
TRINITY_DN10326_c0_g3	probable protein phosphatase 2C 40 [Lactuca sativa]	1.80817	0.854533	1.04962e-27	9.50198e-27	no	up	0.461199	-1.11654	3.37676e-29	4.15544e-28	yes	down	1.40276	0.488269	1.38145e-14	1.05148e-13	no	up	GO:0004722(molecular_function:protein serine/threonine phosphatase activity)				COG0631(T:Signal transduction mechanisms)	COG0631(Phosphatase)	sp|Q9LUS8|P2C40_ARATH(Probable protein phosphatase 2C 40 OS=Arabidopsis thaliana OX=3702 GN=At3g16560 PE=1 SV=1)	PF00481(PP2C:Protein phosphatase 2C); PF13672(PP2C_2:Protein phosphatase 2C)
TRINITY_DN10327_c0_g1	unnamed protein product [Lactuca virosa]	0.598828	-0.739786	7.24086e-13	3.76249e-12	no	down	1.31904	0.399486	0.000838403	0.00229862	no	up	1.22545	0.293312	0.00442414	0.0108424	no	up	GO:0016020(cellular_component:membrane)				ENOG410YQDC(S:Function unknown)	ENOG410YQDC(Late embryogenesis abundant protein)	sp|Q9SJ52|NHL10_ARATH(NDR1/HIN1-like protein 10 OS=Arabidopsis thaliana OX=3702 GN=NHL10 PE=2 SV=1)	PF03168(LEA_2:Late embryogenesis abundant protein)
TRINITY_DN10327_c1_g1	exportin-2 [Cynara cardunculus var. scolymus]	0.181302	-2.46353	0.000136623	0.000367497	yes	down	1	0	1	1	no	no change	1.49453	0.579689	0.50269	0.626206	no	up	GO:0031267(molecular_function:small GTPase binding); GO:0006886(biological_process:intracellular protein transport)	K18423	CSE1, CAS, XPO2	map03013(Nucleocytoplasmic transport)	COG5657(O:Posttranslational modification, protein turnover, chaperones)	COG5657(Importin)		PF03378(CAS_CSE1:CAS/CSE protein, C-terminus)
TRINITY_DN10327_c1_g2		0.948368	-0.0764804	0.948723	0.965881	no	down	1.13722	0.185516	0.89655	0.934452	no	up	3.15374	1.65706	0.586044	1	no	up
TRINITY_DN10328_c0_g1		0.0933368	-3.42141	0.156409	0.232873	no	down	0.26365	-1.92331	0.290359	0.401369	no	down	0.739128	-0.436104	0.761955	0.841636	no	down
TRINITY_DN10328_c0_g2	probable protein phosphatase 2C 12 [Lactuca sativa]	0.597828	-0.742198	1.09821e-09	4.67224e-09	no	down	1.19149	0.252768	0.0671576	0.119895	no	up	0.959999	-0.0588958	0.603583	0.716764	no	down	GO:0004722(molecular_function:protein serine/threonine phosphatase activity)				COG0631(T:Signal transduction mechanisms)	COG0631(Phosphatase)	sp|Q9FX08|P2C12_ARATH(Probable protein phosphatase 2C 12 OS=Arabidopsis thaliana OX=3702 GN=At1g47380 PE=2 SV=1)
TRINITY_DN10329_c0_g1	unnamed protein product [Lactuca virosa]	4.37225	2.12838	0.0383977	0.068881	no	up	3.72215	1.89614	0.184436	0.277339	no	up	4.76589	2.25275	0.0335122	0.0672026	no	up	GO:0004519(molecular_function:endonuclease activity); GO:0004527(molecular_function:exonuclease activity); GO:0046856(biological_process:phosphatidylinositol dephosphorylation); GO:0004445(molecular_function:inositol-polyphosphate 5-phosphatase activity)				COG5411(T:Signal transduction mechanisms)	COG5411(inositol)	sp|Q8GTS0|IP5P4_ARATH(Type I inositol polyphosphate 5-phosphatase 4 OS=Arabidopsis thaliana OX=3702 GN=IP5P4 PE=2 SV=1)
TRINITY_DN1032_c0_g1	unnamed protein product [Lactuca saligna]	0.29815	-1.74589	3.88676e-78	7.91754e-77	yes	down	0.189265	-2.40152	0	0	yes	down	0.523136	-0.934743	2.5685e-170	1.98866e-168	no	down	GO:0016866(molecular_function:intramolecular transferase activity); GO:0005811(cellular_component:lipid particle); GO:0016104(biological_process:triterpenoid biosynthetic process)				COG1657(I:Lipid transport and metabolism)	COG1657(Squalene--hopene cyclase)	sp|Q08IT1|DADIS_PANGI(Dammarenediol II synthase OS=Panax ginseng OX=4054 GN=DDS PE=1 SV=1)	PF13243(SQHop_cyclase_C:Squalene-hopene cyclase C-terminal domain); PF13249(SQHop_cyclase_N:Squalene-hopene cyclase N-terminal domain); PF00432(Prenyltrans:Prenyltransferase and squalene oxidase repeat)
TRINITY_DN1032_c0_g2	unnamed protein product [Lactuca virosa]	0.166403	-2.58725	3.78135e-289	2.68486e-287	yes	down	0.231246	-2.1125	3.51541e-136	1.71392e-134	yes	down	0.176116	-2.5054	0	0	yes	down	GO:0016866(molecular_function:intramolecular transferase activity); GO:0016020(cellular_component:membrane); GO:0005811(cellular_component:lipid particle); GO:0016104(biological_process:triterpenoid biosynthetic process)				COG1657(I:Lipid transport and metabolism)	COG1657(Squalene--hopene cyclase)	sp|Q08IT1|DADIS_PANGI(Dammarenediol II synthase OS=Panax ginseng OX=4054 GN=DDS PE=1 SV=1)	PF13243(SQHop_cyclase_C:Squalene-hopene cyclase C-terminal domain); PF13249(SQHop_cyclase_N:Squalene-hopene cyclase N-terminal domain); PF00432(Prenyltrans:Prenyltransferase and squalene oxidase repeat)
TRINITY_DN1032_c1_g1	unnamed protein product [Lactuca virosa]	49.0078	5.61494	2.11999e-74	4.14044e-73	yes	up	2.2025	1.13914	0.780115	1	no	up	45.1981	5.49819	8.02763e-05	0.000259111	yes	up	GO:0016866(molecular_function:intramolecular transferase activity); GO:0016020(cellular_component:membrane); GO:0005811(cellular_component:lipid particle); GO:0016104(biological_process:triterpenoid biosynthetic process)				COG1657(I:Lipid transport and metabolism)	COG1657(Squalene--hopene cyclase)	sp|Q08IT1|DADIS_PANGI(Dammarenediol II synthase OS=Panax ginseng OX=4054 GN=DDS PE=1 SV=1)	PF13249(SQHop_cyclase_N:Squalene-hopene cyclase N-terminal domain); PF00432(Prenyltrans:Prenyltransferase and squalene oxidase repeat); PF13243(SQHop_cyclase_C:Squalene-hopene cyclase C-terminal domain)
TRINITY_DN1032_c1_g2	dammarenediol II synthase [Lactuca sativa]	69.8203	6.12558	2.05899e-152	7.62981e-151	yes	up	1	0	1	1	no	no change	48.4443	5.59826	8.70231e-06	3.17266e-05	yes	up	GO:0016866(molecular_function:intramolecular transferase activity); GO:0005811(cellular_component:lipid particle); GO:0016104(biological_process:triterpenoid biosynthetic process)				COG1657(I:Lipid transport and metabolism)	COG1657(Squalene--hopene cyclase)	sp|Q08IT1|DADIS_PANGI(Dammarenediol II synthase OS=Panax ginseng OX=4054 GN=DDS PE=1 SV=1)	PF13243(SQHop_cyclase_C:Squalene-hopene cyclase C-terminal domain); PF00432(Prenyltrans:Prenyltransferase and squalene oxidase repeat)
TRINITY_DN10330_c0_g1	unnamed protein product [Lactuca saligna]	1.38745	0.472431	1.15872e-06	3.88188e-06	no	up	1.84453	0.883253	5.04171e-13	3.29811e-12	no	up	1.33131	0.412845	0.000252156	0.000759755	no	up	GO:0016020(cellular_component:membrane); GO:0046872(molecular_function:metal ion binding); GO:0006817(biological_process:phosphate ion transport)	K13156	SNRNP48		ENOG410XRKZ(G:Carbohydrate transport and metabolism)	ENOG410XRKZ(BT1 family)	sp|Q9XIQ7|FBT7_ARATH(Probable folate-biopterin transporter 7 OS=Arabidopsis thaliana OX=3702 GN=At1g64890 PE=2 SV=1)	PF05253(zf-U11-48K:U11-48K-like CHHC zinc finger)
TRINITY_DN10331_c0_g1	unnamed protein product [Lactuca virosa]	0.652863	-0.615147	3.20208e-06	1.02919e-05	no	down	0.80872	-0.306288	0.0570338	0.104291	no	down	2.7925	1.48156	4.6449e-20	4.66776e-19	yes	up					ENOG410YDQZ(S:Function unknown)	ENOG410YDQZ(function DUF966 domain containing protein, expressed)	sp|Q9FJF5|SOK5_ARATH(Protein SOSEKI 5 OS=Arabidopsis thaliana OX=3702 GN=SOK5 PE=1 SV=1)	PF06136(SOK:SOSEKI protein DIX-like domain)
TRINITY_DN10332_c0_g1		1.19201	0.253399	0.0263329	0.0490873	no	up	2.10514	1.07391	3.90579e-19	3.4635e-18	yes	up	1.44806	0.534118	2.43411e-07	1.04912e-06	no	up
TRINITY_DN10332_c0_g2		0.0253848	-5.29989	0.000145049	0.000388467	yes	down	0.0447109	-4.48323	0.00726806	0.0167629	yes	down	0.019329	-5.69309	1.77295e-05	6.22839e-05	yes	down
TRINITY_DN10332_c0_g3		0.631852	-0.662342	0.497649	0.59854	no	down	3.4784	1.79842	0.36955	0.48623	no	up	0.213318	-2.22892	0.136207	0.223464	no	down
TRINITY_DN10332_c1_g1		1.28615	0.363059	0.78386	0.843751	no	up	8.4341	3.07623	0.0315933	0.0625924	no	up	4.78132	2.25741	0.169368	0.267024	no	up
TRINITY_DN10333_c0_g1	vacuolar protein-sorting-associated protein 33 homolog [Lactuca sativa]	1.1558	0.208896	0.00161462	0.003744	no	up	1.27123	0.34623	2.95991e-05	9.98127e-05	no	up	1.00766	0.0110057	0.894958	0.93474	no	up	GO:0016020(cellular_component:membrane); GO:0016192(biological_process:vesicle-mediated transport)	K20182	VPS33A		COG5158(U:Intracellular trafficking, secretion, and vesicular transport)	COG5158(Vacuolar Protein)	sp|Q94KJ7|VPS33_ARATH(Vacuolar protein-sorting-associated protein 33 homolog OS=Arabidopsis thaliana OX=3702 GN=VPS33 PE=1 SV=1)	PF00995(Sec1:Sec1 family)
TRINITY_DN10334_c0_g1	unnamed protein product [Lactuca saligna]	3.04234	1.60518	8.17543e-139	2.78002e-137	yes	up	0.830661	-0.267668	0.0537421	0.0990936	no	down	2.19799	1.13618	2.33667e-103	1.03264e-101	yes	up	GO:0016020(cellular_component:membrane); GO:0010167(biological_process:response to nitrate); GO:0015706(biological_process:nitrate transport); GO:0005886(cellular_component:plasma membrane); GO:0042128(biological_process:nitrate assimilation)	K26563	NRT3, NAR2		ENOG4111P96(P:Inorganic ion transport and metabolism)	ENOG4111P96(Nitrate transporter)	sp|Q9FGS5|NRT31_ARATH(High-affinity nitrate transporter 3.1 OS=Arabidopsis thaliana OX=3702 GN=NRT3.1 PE=1 SV=1)	PF16974(NAR2:High-affinity nitrate transporter accessory, Ig-like domain)
TRINITY_DN10335_c0_g1		46.6207	5.5429	1.12325e-05	3.41808e-05	yes	up	11.6197	3.5385	0.0348106	0.0680706	no	up	17.9585	4.16659	0.0197708	0.0421143	yes	up
TRINITY_DN10336_c0_g1	unnamed protein product [Lactuca saligna]	0.532265	-0.909784	2.66649e-12	1.33853e-11	no	down	1.18124	0.240303	0.145282	0.228193	no	up	0.885396	-0.175605	0.290739	0.411281	no	down					ENOG41118R2(S:Function unknown)	ENOG41118R2(FBD)	sp|Q9LX47|FDL46_ARATH(Putative F-box/FBD/LRR-repeat protein At3g59240 OS=Arabidopsis thaliana OX=3702 GN=At3g59240 PE=4 SV=1)
TRINITY_DN10337_c0_g1	probable LRR receptor-like serine/threonine-protein kinase At1g74360 [Lactuca sativa]	1.28412	0.360783	1.67215e-05	4.99218e-05	no	up	1.94681	0.961111	6.42861e-34	9.03069e-33	no	up	0.936733	-0.0942907	0.221999	0.331349	no	down	GO:0050832(biological_process:defense response to fungus); GO:0016310(biological_process:phosphorylation); GO:0005886(cellular_component:plasma membrane); GO:0005524(molecular_function:ATP binding); GO:0004672(molecular_function:protein kinase activity)				COG4886(S:Function unknown)	COG4886(leucine Rich Repeat)	sp|C0LGJ1|Y1743_ARATH(Probable LRR receptor-like serine/threonine-protein kinase At1g74360 OS=Arabidopsis thaliana OX=3702 GN=At1g74360 PE=1 SV=1)	PF00560(LRR_1:Leucine Rich Repeat); PF12799(LRR_4:Leucine Rich repeats (2 copies)); PF13855(LRR_8:Leucine rich repeat); PF08263(LRRNT_2:Leucine rich repeat N-terminal domain)
TRINITY_DN10337_c1_g1		3.69531	1.88569	0.640042	1	no	up	1	0	1	1	no	no change	4.10114	2.03603	0.61363	1	no	up
TRINITY_DN10337_c2_g1		100.916	6.65701	9.69042e-08	3.5549e-07	yes	up	155.585	7.28156	2.86884e-09	1.43419e-08	yes	up	21.8437	4.44914	9.14534e-05	0.000293026	yes	up
TRINITY_DN10338_c0_g1	translocon at the outer membrane of chloroplasts 64 [Lactuca sativa]	1.40718	0.492804	1.28827e-27	1.16257e-26	no	up	0.875679	-0.191526	0.0152792	0.032831	no	down	1.36376	0.447585	7.28468e-34	1.14138e-32	no	up					COG0154(J:Translation, ribosomal structure and biogenesis)	COG0154(Allows the formation of correctly charged Gln-tRNA(Gln) through the transamidation of misacylated Glu-tRNA(Gln) in organisms which lack glutaminyl-tRNA synthetase. The reaction takes place in the presence of glutamine and ATP through an activated gamma-phospho-Glu-tRNA(Gln) (By similarity))	sp|Q9MUK5|TOC64_PEA(Translocon at the outer membrane of chloroplasts 64 OS=Pisum sativum OX=3888 GN=TOC64 PE=1 SV=1)	PF01425(Amidase:Amidase)
TRINITY_DN10339_c0_g1		8.28121	3.04984	0.0784445	0.128992	no	up	1	0	1	1	no	no change	5.05246	2.33699	0.0475512	0.0914239	no	up
TRINITY_DN1033_c0_g1	uncharacterized protein LOC111915881 isoform X1 [Lactuca sativa]	1.17665	0.234682	5.09267e-07	1.75768e-06	no	up	2.43937	1.28651	1.8836e-170	1.13077e-168	yes	up	1.035	0.0496278	0.237854	0.350371	no	up	GO:0046872(molecular_function:metal ion binding); GO:0003723(molecular_function:RNA binding)				ENOG410XVTJ(S:Function unknown)	ENOG410XVTJ(rna recognition motif)	sp|Q9C8M0|CID8_ARATH(Polyadenylate-binding protein-interacting protein 8 OS=Arabidopsis thaliana OX=3702 GN=CID8 PE=1 SV=1)	PF00630(Filamin:Filamin/ABP280 repeat); PF00076(RRM_1:RNA recognition motif); PF09134(Invasin_D3:Invasin, domain 3)
TRINITY_DN1033_c0_g2		0.407204	-1.29618	0.740849	0.809215	no	down	0.300168	-1.73616	0.614704	1	no	down	2.65184	1.40699	0.449138	0.575905	no	up
TRINITY_DN10340_c0_g1		8.10553	3.01891	0.0862497	0.140163	no	up	0.173808	-2.52443	0.191139	0.285317	no	down	15.1699	3.92314	0.0434669	0.0843521	no	up
TRINITY_DN10341_c0_g1	unnamed protein product [Lactuca saligna]	0.862534	-0.213347	0.707709	0.781149	no	down	2.13842	1.09654	0.26184	0.369459	no	up	0.575555	-0.796975	0.636179	0.742798	no	down
TRINITY_DN10341_c0_g2	zinc finger, CCHC-type, Gag-polypeptide of LTR copia-type [Artemisia annua]	0.710284	-0.493532	0.0283692	0.0524003	no	down	0.41903	-1.25488	7.29653e-05	0.000233803	yes	down	0.265745	-1.91188	1.01111e-12	6.82571e-12	yes	down	GO:0003964(molecular_function:RNA-directed DNA polymerase activity); GO:0008270(molecular_function:zinc ion binding); GO:0003676(molecular_function:nucleic acid binding)				COG2801(L:Replication, recombination and repair)	COG2801(Retrotransposon protein)	sp|Q9ZT94|POLR2_ARATH(Retrovirus-related Pol polyprotein from transposon RE2 OS=Arabidopsis thaliana OX=3702 GN=RE2 PE=4 SV=1)
TRINITY_DN10342_c0_g1	hypothetical protein L6452_00593 [Arctium lappa]	0.655688	-0.608919	8.65048e-05	0.000238022	no	down	0.53529	-0.901608	0.00152603	0.00399799	no	down	0.392265	-1.3501	1.47755e-19	1.45091e-18	yes	down	GO:0050832(biological_process:defense response to fungus); GO:0005886(cellular_component:plasma membrane)
TRINITY_DN10342_c0_g2	unnamed protein product [Lactuca virosa]	0.854907	-0.22616	7.21968e-07	2.45907e-06	no	down	0.918306	-0.122954	0.188438	0.282063	no	down	1.05172	0.0727565	0.02439	0.050657	no	up	GO:0008270(molecular_function:zinc ion binding); GO:0016616(molecular_function:oxidoreductase activity, acting on the CH-OH group of donors, NAD or NADP as acceptor)	K00083	CAD	map00940(Phenylpropanoid biosynthesis)	COG1064(C:Energy production and conversion)	COG1064(alcohol dehydrogenase)	sp|Q7XWU3|CADH6_ORYSJ(Probable cinnamyl alcohol dehydrogenase 6 OS=Oryza sativa subsp. japonica OX=39947 GN=CAD6 PE=2 SV=2)	PF00107(ADH_zinc_N:Zinc-binding dehydrogenase); PF02826(2-Hacid_dh_C:D-isomer specific 2-hydroxyacid dehydrogenase, NAD binding domain); PF13602(ADH_zinc_N_2:Zinc-binding dehydrogenase); PF01262(AlaDh_PNT_C:Alanine dehydrogenase/PNT, C-terminal domain)
TRINITY_DN10342_c0_g3		8.12	3.02148	0.0857802	0.139496	no	up	4.19461	2.06854	0.566077	1	no	up	2.60421	1.38085	0.356866	0.483537	no	up
TRINITY_DN10342_c1_g1	receptor-like protein 7 [Lactuca sativa]	0.034362	-4.86304	0.00107784	0.00257056	yes	down	1	0	1	1	no	no change	0.0124755	-6.32476	5.8272e-07	2.42026e-06	yes	down
TRINITY_DN10343_c0_g1	unnamed protein product [Lactuca saligna]	2.13244	1.09251	0.000336783	0.000859422	yes	up	1.91304	0.935865	0.0154935	0.0332299	no	up	2.98571	1.57808	0.000750133	0.00210897	yes	up	GO:0003747(molecular_function:translation release factor activity)	K15033	ICT1, MRPL58		COG1186(J:Translation, ribosomal structure and biogenesis)	COG1186(Peptide chain release factor 2 directs the termination of translation in response to the peptide chain termination codons UGA and UAA (By similarity))
TRINITY_DN10344_c0_g1	conserved oligomeric Golgi complex subunit 4 [Lactuca sativa]	1.02626	0.0373919	0.481875	0.583439	no	up	1.28308	0.359613	3.38209e-08	1.54662e-07	no	up	1.42863	0.514637	1.99611e-16	1.69079e-15	no	up	GO:0005794(cellular_component:Golgi apparatus); GO:0006890(biological_process:retrograde vesicle-mediated transport, Golgi to ER); GO:0006888(biological_process:ER to Golgi vesicle-mediated transport); GO:0016020(cellular_component:membrane); GO:0070939(cellular_component:Dsl1/NZR complex); GO:0015031(biological_process:protein transport)	K20291	COG4, COD1		ENOG410XS60(U:Intracellular trafficking, secretion, and vesicular transport)	ENOG410XS60(component of oligomeric golgi complex 4)	sp|Q8L838|COG4_ARATH(Conserved oligomeric Golgi complex subunit 4 OS=Arabidopsis thaliana OX=3702 GN=COG4 PE=1 SV=1)	PF08318(COG4_m:COG4 transport protein, middle alpha-helical bundle); PF20662(COG4_C:Conserved oligomeric Golgi complex subunit 4, C-terminal); PF20663(COG4_N:Conserved oligomeric Golgi complex subunit 4, N-terminal); PF04437(RINT1_TIP1:RINT-1/TIP-1 family)
TRINITY_DN10345_c0_g1	unnamed protein product [Lactuca virosa]	1.14632	0.19701	0.950821	1	no	up	1	0	1	1	no	no change	0.574882	-0.798661	0.824161	1	no	down		K08867	WNK, PRKWNK
TRINITY_DN10346_c0_g1		5.26164	2.39551	8.21945e-74	1.59684e-72	yes	up	6.39931	2.67792	1.44501e-112	5.89203e-111	yes	up	7.94802	2.99059	2.05179e-88	7.75913e-87	yes	up
TRINITY_DN10347_c0_g1	hypothetical protein L2E82_04923 [Cichorium intybus]	3.42779	1.77728	2.29668e-11	1.09195e-10	yes	up	3.66406	1.87344	1.38167e-06	5.43409e-06	yes	up	1.99375	0.995485	0.00197434	0.00516396	no	up							sp|P10978|POLX_TOBAC(Retrovirus-related Pol polyprotein from transposon TNT 1-94 OS=Nicotiana tabacum OX=4097 PE=2 SV=1)
TRINITY_DN10347_c0_g2		0.695232	-0.524434	0.29427	0.391937	no	down	1.40016	0.485589	0.291912	0.403157	no	up	0.104777	-3.25461	1.74347e-17	1.55954e-16	yes	down
TRINITY_DN10347_c0_g3	hypothetical protein L1887_00531 [Cichorium endivia]	1.48707	0.572472	0.212336	0.299584	no	up	20.1303	4.33129	2.36306e-19	2.112e-18	yes	up	0.597636	-0.742662	0.327486	0.452591	no	down		K00627	DLAT, aceF, pdhC	map00020(Citrate cycle (TCA cycle)); map00010(Glycolysis / Gluconeogenesis); map00785(Lipoic acid metabolism); map00620(Pyruvate metabolism)	ENOG410XS4D(S:Function unknown)	ENOG410XS4D(Retrotransposon protein)	sp|P10978|POLX_TOBAC(Retrovirus-related Pol polyprotein from transposon TNT 1-94 OS=Nicotiana tabacum OX=4097 PE=2 SV=1)	PF13976(gag_pre-integrs:GAG-pre-integrase domain)
TRINITY_DN10347_c0_g4		3.35145	1.74479	0.0236179	0.044408	yes	up	5.5992	2.48522	0.0117623	0.0259304	yes	up	4.65698	2.2194	0.00787257	0.0183801	yes	up
TRINITY_DN10347_c1_g1		0.059951	-4.06007	0.00469454	0.0100949	yes	down	0.0707781	-3.82055	2.41351e-05	8.225e-05	yes	down	0.022945	-5.44568	5.97452e-05	0.000196276	yes	down
TRINITY_DN10347_c3_g1		2.02012	1.01444	0.238769	0.328755	no	up	1.17401	0.231447	0.893825	0.932938	no	up	1.11959	0.162977	0.938966	0.960745	no	up
TRINITY_DN10347_c5_g1		2.42589	1.27851	0.308217	0.406886	no	up	6.10941	2.61103	0.362985	1	no	up	3.17325	1.66596	0.581049	1	no	up
TRINITY_DN10348_c0_g1	unnamed protein product [Lactuca saligna]	3.80517	1.92796	5.32788e-18	3.57215e-17	yes	up	0.67563	-0.565695	1.76942e-07	7.57691e-07	no	down	7.05372	2.81839	7.11378e-12	4.53258e-11	yes	up					COG3491(S:Function unknown)	COG3491(2OGFe(II) oxygenase)	sp|Q9FLV0|DMR6_ARATH(Protein DOWNY MILDEW RESISTANCE 6 OS=Arabidopsis thaliana OX=3702 GN=DMR6 PE=1 SV=1)	PF03171(2OG-FeII_Oxy:2OG-Fe(II) oxygenase superfamily); PF14226(DIOX_N:non-haem dioxygenase in morphine synthesis N-terminal)
TRINITY_DN10349_c0_g1	unnamed protein product [Lactuca virosa]	2.36419	1.24135	4.19527e-18	2.82599e-17	yes	up	3.18711	1.67225	1.57885e-26	1.80766e-25	yes	up	1.23683	0.306648	0.00937913	0.0214991	no	up	GO:0140658(deleted:old GO); GO:0005524(molecular_function:ATP binding); GO:0004386(molecular_function:helicase activity)	K20098	ERCC6L2		ENOG410XP4Z(L:Replication, recombination and repair)	ENOG410XP4Z(excision repair cross-complementing rodent repair deficiency complementation group)	sp|F4I2H2|CHR9_ARATH(Switch 2 OS=Arabidopsis thaliana OX=3702 GN=SWI2 PE=3 SV=1)	PF00176(SNF2-rel_dom:SNF2-related domain); PF00271(Helicase_C:Helicase conserved C-terminal domain); PF04851(ResIII:Type III restriction enzyme, res subunit); PF00270(DEAD:DEAD/DEAH box helicase)
TRINITY_DN1034_c0_g1	uncharacterized protein LOC111902470 [Lactuca sativa]	0.790265	-0.339592	1.16884e-10	5.3144e-10	no	down	1.34188	0.424252	1.8339e-10	1.01093e-09	no	up	1.18691	0.247211	3.62685e-07	1.53698e-06	no	up	GO:0070449(cellular_component:elongin complex); GO:0006368(biological_process:transcription elongation from RNA polymerase II promoter)	K15077	ELA1		ENOG4110PG3(K:Transcription)	ENOG4110PG3(transcription elongation factor b)
TRINITY_DN1034_c0_g2		1.84483	0.88349	0.47486	0.576803	no	up	0.415395	-1.26745	0.621708	1	no	down	1.44041	0.526478	0.646634	0.751341	no	up
TRINITY_DN10350_c0_g1	uncharacterized protein LOC111907170 [Lactuca sativa]	29.2326	4.86951	4.35481e-10	1.90549e-09	yes	up	14.4673	3.85472	0.000269375	0.000796613	yes	up	2.45476	1.29558	0.00063829	0.00181348	yes	up
TRINITY_DN10351_c0_g1	unnamed protein product [Lactuca virosa]	1.78897	0.83913	3.44276e-37	3.84158e-36	no	up	1.58107	0.660905	3.25131e-17	2.65535e-16	no	up	1.29721	0.375415	3.61695e-08	1.69325e-07	no	up	GO:0008270(molecular_function:zinc ion binding)				ENOG4111N7S(S:Function unknown)	ENOG4111N7S(Salt tolerance-like protein)	sp|Q9SYM2|BBX22_ARATH(B-box zinc finger protein 22 OS=Arabidopsis thaliana OX=3702 GN=BBX22 PE=1 SV=2)	PF00643(zf-B_box:B-box zinc finger)
TRINITY_DN10352_c0_g1	unnamed protein product [Lactuca saligna]	10.1097	3.33766	7.93541e-10	3.40951e-09	yes	up	0.822774	-0.281432	0.731511	0.811655	no	down	2.21613	1.14804	0.393538	0.520726	no	up								PF03732(Retrotrans_gag:Retrotransposon gag protein); PF19259(Ty3_capsid:Ty3 transposon capsid-like protein)
TRINITY_DN10352_c0_g2	unnamed protein product [Lactuca saligna]	7.33216	2.87424	0.113707	0.177834	no	up	2.21833	1.14947	0.554817	0.664956	no	up	2.11067	1.0777	0.791694	1	no	up
TRINITY_DN10353_c0_g1	hypothetical protein LSAT_V11C300152400 [Lactuca sativa]	33.5989	5.07034	0.000475691	0.00119134	yes	up	4.0532	2.01906	0.549141	1	no	up	18.5755	4.21533	0.224409	0.334365	no	up
TRINITY_DN10353_c0_g2	hypothetical protein LSAT_V11C300114670 [Lactuca sativa]	337.124	8.39714	2.53979e-12	1.27704e-11	yes	up	111.01	6.79454	2.27062e-07	9.62716e-07	yes	up	148.395	7.2133	4.98725e-09	2.52219e-08	yes	up					ENOG410Y65V(S:Function unknown); ENOG4111K5V(S:Function unknown); ENOG410XS82(S:Function unknown)	ENOG410Y65V(Retrotransposon protein); ENOG4111K5V(Reverse transcriptase (RNA-dependent DNA polymerase)); ENOG410XS82(Retrotransposon protein)
TRINITY_DN10354_c0_g1	unnamed protein product [Lactuca virosa]	0.945077	-0.0814965	0.295987	0.393747	no	down	2.22283	1.1524	1.69647e-89	5.52123e-88	yes	up	1.15936	0.213328	8.11548e-05	0.000261688	no	up	GO:0043565(molecular_function:sequence-specific DNA binding); GO:0005634(cellular_component:nucleus); GO:0000981(molecular_function:RNA polymerase II transcription factor activity, sequence-specific DNA binding)	K09338	HD-ZIP					PF04618(HD-ZIP_N:HD-ZIP protein N terminus)
TRINITY_DN10354_c0_g2	transcription factor bHLH117 [Lactuca sativa]	0.175666	-2.50909	0.00153951	0.0035811	yes	down	1.45083	0.536881	0.439755	0.557504	no	up	1.62656	0.701824	0.785752	1	no	up	GO:0003700(molecular_function:transcription factor activity, sequence-specific DNA binding); GO:0046983(molecular_function:protein dimerization activity); GO:0005634(cellular_component:nucleus)				ENOG41118KP(K:Transcription)	ENOG41118KP(Helix-loop-helix DNA-binding domain)
TRINITY_DN10355_c0_g1	disease resistance protein RUN1 [Lactuca sativa]	2.86767	1.51988	8.01208e-08	2.9581e-07	yes	up	1.12137	0.165267	0.354335	0.470712	no	up	1.23352	0.302786	0.27931	0.398466	no	up	GO:0006952(biological_process:defense response); GO:0016887(molecular_function:ATPase activity); GO:0043531(molecular_function:ADP binding); GO:0007165(biological_process:signal transduction)				COG4886(S:Function unknown); ENOG4112BMQ(S:Function unknown); ENOG410XRGK(S:Function unknown); ENOG410ZAZ0(S:Function unknown)	COG4886(leucine Rich Repeat); ENOG4112BMQ(TMV resistance protein N-like); ENOG410XRGK(Resistance protein); ENOG410ZAZ0(NB-ARC domain)	sp|V9M398|RUN1_VITRO(Disease resistance protein RUN1 OS=Vitis rotundifolia OX=103349 GN=RUN1 PE=1 SV=1)	PF01582(TIR:TIR domain); PF00931(NB-ARC:NB-ARC domain); PF13676(TIR_2:TIR domain); PF13479(AAA_24:AAA domain); PF01637(ATPase_2:ATPase domain predominantly from Archaea); PF05729(NACHT:NACHT domain); PF00004(AAA:ATPase family associated with various cellular activities (AAA)); PF13191(AAA_16:AAA ATPase domain); PF13401(AAA_22:AAA domain)
TRINITY_DN10356_c0_g1		1.32979	0.411195	0.313526	0.412728	no	up	1.72289	0.784833	0.235948	0.340307	no	up	0.574721	-0.799066	0.0657379	0.120482	no	down
TRINITY_DN10357_c0_g1	uncharacterized protein LOC111904543 [Lactuca sativa]	0.582228	-0.780345	1.23757e-22	9.73223e-22	no	down	1.15054	0.202313	0.0387437	0.0745937	no	up	0.399725	-1.32292	1.60732e-22	1.77861e-21	yes	down	GO:0016020(cellular_component:membrane)				ENOG410YDDE(S:Function unknown)	ENOG410YDDE(fiber protein Fb34)		PF06749(DUF1218:Protein of unknown function (DUF1218))
TRINITY_DN10358_c0_g1	unnamed protein product [Lactuca saligna]	0.754881	-0.40568	5.84532e-86	1.29553e-84	no	down	0.821523	-0.283627	2.94718e-38	4.57047e-37	no	down	0.682044	-0.552063	7.61899e-221	8.27953e-219	no	down							sp|Q6JN47|EIX1_SOLLC(Receptor-like protein EIX1 OS=Solanum lycopersicum OX=4081 GN=EIX1 PE=2 SV=2)	PF10551(MULE:MULE transposase domain)
TRINITY_DN10359_c0_g2		0.316875	-1.65802	0.15891	0.235969	no	down	0.6709	-0.575831	0.706592	0.790288	no	down	0.545434	-0.874524	0.46039	0.58662	no	down
TRINITY_DN10359_c0_g3	unnamed protein product [Lactuca virosa]	0.966607	-0.0489993	0.70503	0.778808	no	down	0.716448	-0.481066	0.00635919	0.0148649	no	down	0.943849	-0.0833713	0.506822	0.63004	no	down	GO:0005730(cellular_component:nucleolus); GO:0000428(cellular_component:DNA-directed RNA polymerase complex); GO:0008270(molecular_function:zinc ion binding); GO:0003676(molecular_function:nucleic acid binding); GO:0003899(molecular_function:DNA-directed RNA polymerase activity); GO:0006351(biological_process:transcription, DNA-templated)	K03000	RPA12, POLR1H, ZNRD1	map03020(RNA polymerase)	COG1594(K:Transcription)	COG1594(DNA-dependent RNA polymerase catalyzes the transcription of DNA into RNA using the four ribonucleoside triphosphates as substrates (By similarity))	sp|Q5TM50|RPA12_MACMU(DNA-directed RNA polymerase I subunit RPA12 OS=Macaca mulatta OX=9544 GN=POLR1H PE=3 SV=1)	PF01096(TFIIS_C:Transcription factor S-II (TFIIS)); PF12773(DZR:Double zinc ribbon); PF05876(GpA_ATPase:Phage terminase large subunit gpA, ATPase domain)
TRINITY_DN1035_c0_g2	hypothetical protein LSAT_V11C300119130 [Lactuca sativa]	0.935051	-0.0968832	0.329328	0.429901	no	down	1.3226	0.403378	0.000940479	0.00255737	no	up	0.928697	-0.10672	0.257461	0.373231	no	down	GO:0046872(molecular_function:metal ion binding)				ENOG4112ATJ(S:Function unknown)	ENOG4112ATJ(zinc finger CCCH domain-containing protein)	sp|Q6H7U2|C3H13_ORYSJ(Zinc finger CCCH domain-containing protein 13 OS=Oryza sativa subsp. japonica OX=39947 GN=Os02g0161200 PE=2 SV=1)
TRINITY_DN1035_c0_g3		1.35611	0.439472	0.572701	0.66729	no	up	0.917458	-0.124287	0.91563	0.944871	no	down	1.62472	0.700194	0.374576	0.50238	no	up
TRINITY_DN10360_c0_g1	uncharacterized protein LOC111902968 [Lactuca sativa]	1.26754	0.342034	0.0199995	0.0381731	no	up	0.919776	-0.120646	0.61991	0.719888	no	down	1.28866	0.365868	0.0341098	0.0681806	no	up	GO:0016020(cellular_component:membrane)				ENOG4111D8W(S:Function unknown)	ENOG4111D8W(Protein of unknown function (DUF1195))		PF06708(DUF1195:Protein of unknown function (DUF1195))
TRINITY_DN10361_c0_g1	deoxyuridine 5'-triphosphate nucleotidohydrolase [Lactuca sativa]	0.0579694	-4.10857	2.08682e-11	9.95098e-11	yes	down	0.0770579	-3.69791	6.03755e-05	0.000195753	yes	down	0.100972	-3.30798	2.11832e-05	7.36881e-05	yes	down	GO:0046081(biological_process:dUTP catabolic process); GO:0000287(molecular_function:magnesium ion binding); GO:0006226(biological_process:dUMP biosynthetic process); GO:0004170(molecular_function:dUTP diphosphatase activity)	K01520	dut, DUT	map00240(Pyrimidine metabolism); map01232(Nucleotide metabolism)	COG0756(F:Nucleotide transport and metabolism)	COG0756(This enzyme is involved in nucleotide metabolism it produces dUMP, the immediate precursor of thymidine nucleotides and it decreases the intracellular concentration of dUTP so that uracil cannot be incorporated into DNA (By similarity))	sp|P32518|DUT_SOLLC(Deoxyuridine 5'-triphosphate nucleotidohydrolase OS=Solanum lycopersicum OX=4081 PE=2 SV=1)
TRINITY_DN10361_c0_g2	deoxyuridine 5'-triphosphate nucleotidohydrolase [Lactuca sativa]	1.17739	0.23559	0.334426	0.435279	no	up	1.59481	0.673389	0.0299251	0.0597028	no	up	1.42444	0.510392	0.0499848	0.0956598	no	up		K01520	dut, DUT	map00240(Pyrimidine metabolism); map01232(Nucleotide metabolism)
TRINITY_DN10361_c0_g3	unnamed protein product [Lactuca saligna]	1.18938	0.250206	0.936479	1	no	up	1.13081	0.17736	0.959452	1	no	up	1	0	1	1	no	no change		K06133	LYS5, acpT	map00770(Pantothenate and CoA biosynthesis)
TRINITY_DN10362_c0_g1	unnamed protein product [Lactuca virosa]	2.72659	1.4471	0.60923	1	no	up	1	0	1	1	no	no change	3.32566	1.73364	0.140182	0.228622	no	up
TRINITY_DN10363_c0_g1	uncharacterized protein LOC111894086 [Lactuca sativa]	1.01519	0.0217532	0.713146	0.785471	no	up	0.752751	-0.409755	9.31519e-08	4.10714e-07	no	down	1.13317	0.180368	0.00281346	0.00716151	no	up	GO:0042254(biological_process:ribosome biogenesis); GO:0005730(cellular_component:nucleolus)	K14556	DIP2, UTP12, WDR3	map03008(Ribosome biogenesis in eukaryotes)	ENOG410XR1C(S:Function unknown)	ENOG410XR1C(WD repeat domain 3)	sp|Q9UNX4|WDR3_HUMAN(WD repeat-containing protein 3 OS=Homo sapiens OX=9606 GN=WDR3 PE=1 SV=1)	PF00400(WD40:WD domain, G-beta repeat); PF04003(Utp12:Dip2/Utp12 Family); PF20426(NBCH_WD40:Neurobeachin beta propeller domain); PF17005(WD40_like:WD40-like domain)
TRINITY_DN10364_c0_g1	NAD(P	0.575829	-0.796288	4.83223e-22	3.73126e-21	no	down	0.768896	-0.379139	2.04493e-22	2.0481e-21	no	down	1.08551	0.118374	0.217025	0.325378	no	up		K05577	ndhF	map00190(Oxidative phosphorylation)	COG1009(C:Energy production and conversion)	COG1009(subunit l)	sp|Q32539|NU5C_LACSA(NAD(P)H-quinone oxidoreductase subunit 5, chloroplastic OS=Lactuca sativa OX=4236 GN=ndhF PE=3 SV=2)	PF00361(Proton_antipo_M:Proton-conducting membrane transporter); PF00662(Proton_antipo_N:NADH-Ubiquinone oxidoreductase (complex I), chain 5 N-terminus)
TRINITY_DN10364_c1_g1		1.38175	0.466496	0.722588	0.793548	no	up	0.993804	-0.00896626	0.994504	0.995904	no	down	0.866685	-0.20642	0.893462	0.933559	no	down
TRINITY_DN10364_c1_g2	diacylglycerol O-acyltransferase 2D [Lactuca sativa]	0.163831	-2.60972	0.00690125	0.0144079	yes	down	1	0	1	1	no	no change	0.179084	-2.48129	4.85581e-09	2.45851e-08	yes	down		K22848	DGAT2	map00561(Glycerolipid metabolism)	ENOG410XTG3(S:Function unknown)	ENOG410XTG3(o-acyltransferase)	sp|K7K424|DAT2D_SOYBN(Diacylglycerol O-acyltransferase 2D OS=Glycine max OX=3847 GN=DGAT2D PE=1 SV=1)	PF03982(DAGAT:Diacylglycerol acyltransferase); PF01553(Acyltransferase:Acyltransferase)
TRINITY_DN10364_c1_g3	unnamed protein product [Lactuca virosa]	1.95746	0.968981	1.38537e-32	1.41635e-31	no	up	1.33821	0.420303	0.000262803	0.000778426	no	up	1.3255	0.406536	2.63152e-06	1.01977e-05	no	up	GO:0005789(cellular_component:endoplasmic reticulum membrane); GO:0044249(biological_process:cellular biosynthetic process); GO:0004144(molecular_function:diacylglycerol O-acyltransferase activity); GO:0044238(biological_process:primary metabolic process); GO:1901576(biological_process:organic substance biosynthetic process)	K22848	DGAT2	map00561(Glycerolipid metabolism)	ENOG410XTG3(S:Function unknown)	ENOG410XTG3(o-acyltransferase)	sp|K7K424|DAT2D_SOYBN(Diacylglycerol O-acyltransferase 2D OS=Glycine max OX=3847 GN=DGAT2D PE=1 SV=1)	PF03982(DAGAT:Diacylglycerol acyltransferase)
TRINITY_DN10364_c2_g1		0.976393	-0.0344654	0.993261	1	no	down	0.101473	-3.30083	0.126152	0.203852	no	down	7.70659	2.94609	0.327689	1	no	up
TRINITY_DN10365_c0_g1	transcription factor MYB17 [Lactuca sativa]	0.321189	-1.63851	1.78708e-78	3.65046e-77	yes	down	0.543671	-0.879193	2.12869e-19	1.90492e-18	no	down	0.33791	-1.56529	6.76025e-63	1.83658e-61	yes	down	GO:0003677(molecular_function:DNA binding)	K09422	MYBP		ENOG410YI71(S:Function unknown)	ENOG410YI71(Remorin family)	sp|P93788|REMO_SOLTU(Remorin OS=Solanum tuberosum OX=4113 PE=1 SV=1)	PF03763(Remorin_C:Remorin, C-terminal region); PF03766(Remorin_N:Remorin, N-terminal region)
TRINITY_DN10365_c0_g2	transcription factor MYB17 [Lactuca sativa]	0.227653	-2.13509	1.7164e-12	8.72287e-12	yes	down	0.807681	-0.308142	0.25244	0.358786	no	down	0.547548	-0.868941	0.0106289	0.0241163	no	down	GO:0003677(molecular_function:DNA binding)	K09422	MYBP		COG5147(K:Transcription)	COG5147(Myblike DNAbinding domain containing protein)	sp|Q9M2D9|MYB17_ARATH(Transcription factor MYB17 OS=Arabidopsis thaliana OX=3702 GN=MYB17 PE=1 SV=1)	PF00249(Myb_DNA-binding:Myb-like DNA-binding domain)
TRINITY_DN10365_c1_g1	unnamed protein product [Lactuca virosa]	0.0162995	-5.93903	2.38544e-15	1.41647e-14	yes	down	1	0	1	1	no	no change	8.27093	3.04805	0.0255054	0.0527323	no	up	GO:0003677(molecular_function:DNA binding)	K09422	MYBP		COG5147(K:Transcription)	COG5147(Myblike DNAbinding domain containing protein)	sp|Q9LE63|MY106_ARATH(Transcription factor MYB106 OS=Arabidopsis thaliana OX=3702 GN=MYB106 PE=2 SV=1)	PF00249(Myb_DNA-binding:Myb-like DNA-binding domain); PF13921(Myb_DNA-bind_6:Myb-like DNA-binding domain)
TRINITY_DN10366_c0_g1		2.16935	1.11726	0.167996	0.247187	no	up	1.30588	0.385022	0.668848	0.760085	no	up	1.78508	0.835988	0.083961	0.149152	no	up
TRINITY_DN10367_c0_g1	protein CHROMOSOME TRANSMISSION FIDELITY 7 [Lactuca sativa]	1.01683	0.0240771	0.90107	0.930078	no	up	0.113921	-3.13389	1.6179e-25	1.78946e-24	yes	down	0.7631	-0.390055	0.283766	0.40351	no	down	GO:0005634(cellular_component:nucleus); GO:0046872(molecular_function:metal ion binding); GO:0016746(molecular_function:transferase activity, transferring acyl groups); GO:0007049(biological_process:cell cycle)	K11268	ESCO, ECO1		ENOG410XTJX(S:Function unknown)	ENOG410XTJX(establishment of cohesion 1 homolog)	sp|A7UL74|CTF7_ARATH(Protein CHROMOSOME TRANSMISSION FIDELITY 7 OS=Arabidopsis thaliana OX=3702 GN=CTF7 PE=1 SV=1)	PF13880(Acetyltransf_13:ESCO1/2 acetyl-transferase); PF13878(zf-C2H2_3:zinc-finger of acetyl-transferase ESCO)
TRINITY_DN10367_c0_g2	unnamed protein product [Lactuca saligna]	5.11162	2.35378	2.47309e-06	8.043e-06	yes	up	0.086979	-3.52319	2.97099e-05	0.000100173	yes	down	5.73608	2.52007	6.43788e-10	3.51281e-09	yes	up					ENOG410YZ38(S:Function unknown)	ENOG410YZ38(Pathogenesis-related protein)	sp|O50001|PRU1_PRUAR(Major allergen Pru ar 1 OS=Prunus armeniaca OX=36596 PE=1 SV=1)	PF00407(Bet_v_1:Pathogenesis-related protein Bet v 1 family)
TRINITY_DN10368_c0_g1		0.254687	-1.9732	0.397801	0.500575	no	down	0.601847	-0.732531	0.807678	1	no	down	0.624704	-0.678756	0.504161	0.627608	no	down
TRINITY_DN10368_c0_g2	unnamed protein product [Lactuca saligna]	1.39026	0.475359	0.000245941	0.000639816	no	up	0.754762	-0.405906	0.0536317	0.0989093	no	down	0.922852	-0.115829	0.185676	0.287021	no	down	GO:0017018(molecular_function:myosin phosphatase activity); GO:0046872(molecular_function:metal ion binding)	K01102	PDP		COG0631(T:Signal transduction mechanisms)	COG0631(Phosphatase)	sp|Q7XUC5|P2C43_ORYSJ(Probable protein phosphatase 2C 43 OS=Oryza sativa subsp. japonica OX=39947 GN=Os04g0584300 PE=3 SV=2)	PF00481(PP2C:Protein phosphatase 2C); PF13672(PP2C_2:Protein phosphatase 2C)
TRINITY_DN10369_c1_g1		0.62011	-0.689404	0.155195	0.231459	no	down	1.85391	0.890574	0.0763972	0.134051	no	up	0.989517	-0.0152042	0.974276	0.982192	no	down
TRINITY_DN10369_c1_g2		0.454949	-1.13622	5.35092e-14	2.96425e-13	yes	down	0.683493	-0.549001	0.000880586	0.00240626	no	down	0.494344	-1.01641	1.73987e-14	1.31607e-13	yes	down
TRINITY_DN10369_c1_g3		8.7921	3.13621	0.243171	1	no	up	6.19506	2.63112	0.0480526	0.0900899	no	up	7.59038	2.92417	0.00888091	0.020445	yes	up
TRINITY_DN10369_c1_g4		0.159682	-2.64673	7.89663e-05	0.00021842	yes	down	0.32811	-1.60775	0.0228217	0.0469059	yes	down	0.231096	-2.11344	0.00541234	0.013047	yes	down
TRINITY_DN1036_c0_g1	ABC transporter G family member 39 [Lactuca sativa]	0.0126401	-6.30585	5.26028e-139	1.79228e-137	yes	down	0.226936	-2.13964	1.66355e-118	7.02456e-117	yes	down	0.0476408	-4.39166	1.89878e-86	7.02864e-85	yes	down	GO:0016020(cellular_component:membrane); GO:0140359(molecular_function:ABC-type transmembrane transporter activity); GO:0016887(molecular_function:ATPase activity); GO:0005524(molecular_function:ATP binding)				COG0842(V:Defense mechanisms)	COG0842((ABC) transporter)	sp|Q7PC84|AB39G_ARATH(ABC transporter G family member 39 OS=Arabidopsis thaliana OX=3702 GN=ABCG39 PE=3 SV=1)
TRINITY_DN1036_c0_g2	unnamed protein product [Lactuca virosa]	1.32026	0.400827	9.34296e-13	4.82612e-12	no	up	0.854164	-0.227415	0.0396451	0.0761497	no	down	0.897477	-0.156053	0.000404936	0.00118731	no	down	GO:0016020(cellular_component:membrane)				COG1463(Q:Secondary metabolites biosynthesis, transport and catabolism)	COG1463(Mammalian cell entry related domain protein)	sp|Q9LTR2|TGD2_ARATH(Protein TRIGALACTOSYLDIACYLGLYCEROL 2, chloroplastic OS=Arabidopsis thaliana OX=3702 GN=TGD2 PE=1 SV=1)	PF02470(MlaD:MlaD protein)
TRINITY_DN1036_c0_g3	unnamed protein product [Lactuca saligna]	0.45592	-1.13315	0.304301	0.402545	no	down	3.12843	1.64544	0.508654	1	no	up	0.707268	-0.499671	0.438429	0.565294	no	down	GO:0003755(molecular_function:peptidyl-prolyl cis-trans isomerase activity); GO:0009507(cellular_component:chloroplast)	K01802	E5.2.1.8		COG0545(O:Posttranslational modification, protein turnover, chaperones)	COG0545(Peptidyl-prolyl cis-trans isomerase)	sp|Q9SCY2|FKB13_ARATH(Peptidyl-prolyl cis-trans isomerase FKBP13, chloroplastic OS=Arabidopsis thaliana OX=3702 GN=FKBP13 PE=1 SV=2)	PF00254(FKBP_C:FKBP-type peptidyl-prolyl cis-trans isomerase)
TRINITY_DN10370_c0_g1	synaptotagmin-5 [Lactuca sativa]	1.15246	0.204722	3.72499e-07	1.30139e-06	no	up	0.825293	-0.277022	2.59253e-07	1.09297e-06	no	down	1.07376	0.102677	0.0137354	0.030304	no	up	GO:0005783(cellular_component:endoplasmic reticulum); GO:0006869(biological_process:lipid transport); GO:0016020(cellular_component:membrane); GO:0008289(molecular_function:lipid binding); GO:0043229(cellular_component:intracellular organelle); GO:0012505(cellular_component:endomembrane system); GO:0046872(molecular_function:metal ion binding)				COG5038(S:Function unknown)	COG5038(Domain-Containing protein)	sp|Q8L706|SYT5_ARATH(Synaptotagmin-5 OS=Arabidopsis thaliana OX=3702 GN=SYT5 PE=2 SV=1)	PF00168(C2:C2 domain); PF17047(SMP_LBD:Synaptotagmin-like mitochondrial-lipid-binding domain)
TRINITY_DN10370_c0_g2	synaptotagmin-5 isoform X2 [Lactuca sativa]	1.51036	0.594896	0.391223	0.493971	no	up	0.685684	-0.544384	0.304609	0.417773	no	down	2.33491	1.22337	0.142672	0.232119	no	up	GO:0006869(biological_process:lipid transport); GO:0016020(cellular_component:membrane); GO:0008289(molecular_function:lipid binding); GO:0043229(cellular_component:intracellular organelle); GO:0012505(cellular_component:endomembrane system); GO:0033011(cellular_component:perinuclear theca); GO:0046872(molecular_function:metal ion binding)				ENOG411258B(S:Function unknown); COG5038(S:Function unknown)	ENOG411258B(-); COG5038(Domain-Containing protein)	sp|Q8L706|SYT5_ARATH(Synaptotagmin-5 OS=Arabidopsis thaliana OX=3702 GN=SYT5 PE=2 SV=1)	PF17047(SMP_LBD:Synaptotagmin-like mitochondrial-lipid-binding domain)
TRINITY_DN10371_c0_g1	unnamed protein product [Lactuca virosa]	0.894491	-0.160861	0.581435	0.675712	no	down	1.2653	0.339483	0.370127	0.486812	no	up	0.911894	-0.133062	0.707336	0.798952	no	down	GO:0016020(cellular_component:membrane); GO:0006865(biological_process:amino acid transport)	K26385	LHT		COG1112(L:Replication, recombination and repair); COG0814(E:Amino acid transport and metabolism)	COG1112(Helicase); COG0814(amino acid transport)
TRINITY_DN10371_c0_g2	lysine histidine transporter-like 7 [Lactuca sativa]	0.905975	-0.142457	0.00185893	0.00426888	no	down	0.360221	-1.47305	4.66334e-41	7.6636e-40	yes	down	0.658793	-0.602102	5.11378e-37	8.64825e-36	no	down	GO:0016020(cellular_component:membrane); GO:0006865(biological_process:amino acid transport)	K26385	LHT		COG0814(E:Amino acid transport and metabolism)	COG0814(amino acid transport)	sp|Q84WE9|LHTL7_ARATH(Lysine histidine transporter-like 7 OS=Arabidopsis thaliana OX=3702 GN=At4g35180 PE=2 SV=2)	PF01490(Aa_trans:Transmembrane amino acid transporter protein)
TRINITY_DN10371_c1_g1	unnamed protein product [Lactuca virosa]	1.66947	0.739391	0.0217203	0.0411351	no	up	0.0675019	-3.88893	0.00234477	0.00594297	yes	down	0.862002	-0.214237	0.477768	0.60304	no	down		K26385	LHT		COG0814(E:Amino acid transport and metabolism)	COG0814(amino acid transport)	sp|Q9SX98|LHTL8_ARATH(Lysine histidine transporter-like 8 OS=Arabidopsis thaliana OX=3702 GN=AATL1 PE=1 SV=1)	PF01490(Aa_trans:Transmembrane amino acid transporter protein)
TRINITY_DN10371_c1_g2	unnamed protein product [Lactuca virosa]	1.7454	0.803559	9.80484e-10	4.18658e-09	no	up	0.192845	-2.37449	3.60747e-12	2.22987e-11	yes	down	0.98549	-0.0210867	0.850099	0.903579	no	down	GO:0016020(cellular_component:membrane); GO:0006865(biological_process:amino acid transport)	K26385	LHT		COG0814(E:Amino acid transport and metabolism)	COG0814(amino acid transport)	sp|Q9SX98|LHTL8_ARATH(Lysine histidine transporter-like 8 OS=Arabidopsis thaliana OX=3702 GN=AATL1 PE=1 SV=1)	PF01490(Aa_trans:Transmembrane amino acid transporter protein)
TRINITY_DN10371_c1_g3	unnamed protein product [Lactuca saligna]	18.6474	4.2209	1.9942e-07	7.12179e-07	yes	up	5.17283	2.37095	0.000896542	0.00244751	yes	up	0.612653	-0.706858	0.855676	1	no	down	GO:0016020(cellular_component:membrane); GO:0006865(biological_process:amino acid transport)	K26385	LHT		COG0814(E:Amino acid transport and metabolism)	COG0814(amino acid transport)	sp|Q9SX98|LHTL8_ARATH(Lysine histidine transporter-like 8 OS=Arabidopsis thaliana OX=3702 GN=AATL1 PE=1 SV=1)	PF01490(Aa_trans:Transmembrane amino acid transporter protein)
TRINITY_DN10371_c1_g4	unnamed protein product [Lactuca saligna]	1.83066	0.872361	1.72584e-12	8.76918e-12	no	up	0.124937	-3.00073	3.98165e-14	2.7794e-13	yes	down	1.06364	0.0890151	0.432012	0.559124	no	up		K26385	LHT		COG0814(E:Amino acid transport and metabolism)	COG0814(amino acid transport)	sp|Q84WE9|LHTL7_ARATH(Lysine histidine transporter-like 7 OS=Arabidopsis thaliana OX=3702 GN=At4g35180 PE=2 SV=2)	PF01490(Aa_trans:Transmembrane amino acid transporter protein)
TRINITY_DN10372_c0_g1	probable receptor-like protein kinase At5g59700 [Lactuca sativa]	0.177321	-2.49556	0.50384	1	no	down	0.107863	-3.21273	0.149233	0.233163	no	down	0.306008	-1.70836	0.672469	1	no	down					COG0515(T:Signal transduction mechanisms)	COG0515(Serine Threonine protein kinase)	sp|Q5PP29|PBL4_ARATH(Probable serine/threonine-protein kinase PBL4 OS=Arabidopsis thaliana OX=3702 GN=PBL4 PE=2 SV=1)
TRINITY_DN10373_c0_g2	B3 domain-containing transcription repressor VAL1 [Lactuca sativa]	1.14368	0.193678	0.0822592	0.13458	no	up	0.738713	-0.436915	0.00124549	0.00331405	no	down	1.26374	0.337702	0.00690989	0.0163479	no	up	GO:0005634(cellular_component:nucleus); GO:0008270(molecular_function:zinc ion binding); GO:0003677(molecular_function:DNA binding)	K09287	RAV		ENOG410Z235(K:Transcription)	ENOG410Z235(B3 domain-containing protein)	sp|Q8W4L5|VAL1_ARATH(B3 domain-containing transcription repressor VAL1 OS=Arabidopsis thaliana OX=3702 GN=VAL1 PE=1 SV=1)	PF02362(B3:B3 DNA binding domain); PF07496(zf-CW:CW-type Zinc Finger)
TRINITY_DN10373_c0_g3		0.753868	-0.407615	0.760777	0.825323	no	down	0.232989	-2.10166	0.216301	0.316365	no	down	0.981261	-0.0272908	0.975218	0.982596	no	down
TRINITY_DN10373_c0_g4		5.3112	2.40904	0.494271	1	no	up	10.3383	3.36992	0.132037	0.210799	no	up	1	0	1	1	no	no change
TRINITY_DN10374_c0_g1		1	0	1	1	no	no change	40.7914	5.35019	0.000401483	0.00115714	yes	up	1	0	1	1	no	no change
TRINITY_DN10374_c0_g2		1	0	1	1	no	no change	20.5837	4.36343	0.0177109	0.0374503	yes	up	1	0	1	1	no	no change
TRINITY_DN10374_c1_g1	transcription factor GTE1 [Lactuca sativa]	0.959005	-0.0603897	0.50185	0.602405	no	down	1.52306	0.606972	4.66175e-10	2.49256e-09	no	up	1.1258	0.170947	0.0351995	0.0700701	no	up					COG5076(B:Chromatin structure and dynamics); COG5076(K:Transcription)	COG5076(bromodomain); COG5076(bromodomain)	sp|Q84XV2|GTE1_ARATH(Transcription factor GTE1 OS=Arabidopsis thaliana OX=3702 GN=GTE1 PE=1 SV=1)	PF17035(BET:Bromodomain extra-terminal - transcription regulation); PF00439(Bromodomain:Bromodomain)
TRINITY_DN10375_c0_g1	hypothetical protein LSAT_V11C400157230 [Lactuca sativa]	0.29941	-1.73981	5.73516e-05	0.000161229	yes	down	1.91035	0.933835	3.16482e-05	0.000106262	no	up	0.715385	-0.483209	0.61901	0.728939	no	down					ENOG410YURX(S:Function unknown)	ENOG410YURX(-)	sp|Q5HZ54|CFL1_ARATH(Protein CURLY FLAG LEAF 1 OS=Arabidopsis thaliana OX=3702 GN=CFL1 PE=1 SV=1)	PF00397(WW:WW domain)
TRINITY_DN10376_c0_g1	unnamed protein product [Lactuca virosa]	0.340437	-1.55454	0	0	yes	down	0.966405	-0.0493006	0.120848	0.196594	no	down	0.95564	-0.0654601	0.00971339	0.0222081	no	down	GO:0016020(cellular_component:membrane); GO:0006629(biological_process:lipid metabolic process)				COG0596(S:Function unknown)	COG0596(Alpha beta hydrolase)		PF12146(Hydrolase_4:Serine aminopeptidase, S33); PF12697(Abhydrolase_6:Alpha/beta hydrolase family)
TRINITY_DN10377_c0_g1	uncharacterized protein LOC111887375 [Lactuca sativa]	0.819065	-0.287951	0.157919	0.234715	no	down	1.01311	0.0187847	0.949959	0.965224	no	up	1.92331	0.943594	0.000541726	0.00155737	no	up		K00164	OGDH, sucA	map00020(Citrate cycle (TCA cycle)); map00785(Lipoic acid metabolism)	COG0567(C:Energy production and conversion)	COG0567(2-oxoglutarate dehydrogenase, E1)	sp|Q54JE4|ODO1_DICDI(2-oxoglutarate dehydrogenase, mitochondrial OS=Dictyostelium discoideum OX=44689 GN=ogdh PE=3 SV=1)	PF00676(E1_dh:Dehydrogenase E1 component); PF16870(OxoGdeHyase_C:2-oxoglutarate dehydrogenase C-terminal); PF02779(Transket_pyr:Transketolase, pyrimidine binding domain); PF16078(2-oxogl_dehyd_N:2-oxoglutarate dehydrogenase N-terminus)
TRINITY_DN10378_c0_g1	unnamed protein product [Lactuca virosa]	0.758357	-0.399051	0.000681932	0.0016728	no	down	0.379839	-1.39654	1.47024e-57	3.23291e-56	yes	down	0.530482	-0.914625	3.06522e-74	9.83158e-73	no	down
TRINITY_DN10379_c0_g1	unnamed protein product [Lactuca virosa]	0.937095	-0.0937333	0.448228	0.550542	no	down	0.627195	-0.673015	0.000988849	0.00267896	no	down	0.722196	-0.469537	5.65062e-06	2.10866e-05	no	down		K20860	FHY1	map00740(Riboflavin metabolism); map01240(Biosynthesis of cofactors)	COG1011(S:Function unknown)	COG1011(Hydrolase)	sp|Q84VZ1|FHY1C_ARATH(Flavin mononucleotide hydrolase 1, chloroplatic OS=Arabidopsis thaliana OX=3702 GN=FHY1 PE=1 SV=1)
TRINITY_DN1037_c0_g1	unnamed protein product [Lactuca virosa]	1.61514	0.691659	4.47283e-26	3.86868e-25	no	up	0.182002	-2.45797	0	0	yes	down	2.65825	1.41048	3.00953e-81	1.05055e-79	yes	up		K02575	NRT2, narK, nrtP, nasA	map00910(Nitrogen metabolism)	COG2223(P:Inorganic ion transport and metabolism)	COG2223(Transporter)	sp|Q9FJH8|NRT24_ARATH(High affinity nitrate transporter 2.4 OS=Arabidopsis thaliana OX=3702 GN=NRT2.4 PE=2 SV=1)	PF07690(MFS_1:Major Facilitator Superfamily)
TRINITY_DN1037_c0_g2	unnamed protein product [Lactuca saligna]	0.59267	-0.7547	0.757234	0.822794	no	down	0.317281	-1.65617	0.127975	0.206316	no	down	1	0	1	1	no	no change	GO:0006817(biological_process:phosphate ion transport); GO:0016020(cellular_component:membrane); GO:0015112(molecular_function:nitrate transmembrane transporter activity)	K02575	NRT2, narK, nrtP, nasA	map00910(Nitrogen metabolism)	COG2223(P:Inorganic ion transport and metabolism); ENOG410Y9DK(P:Inorganic ion transport and metabolism)	COG2223(Transporter); ENOG410Y9DK(-)	sp|Q9FJH8|NRT24_ARATH(High affinity nitrate transporter 2.4 OS=Arabidopsis thaliana OX=3702 GN=NRT2.4 PE=2 SV=1)
TRINITY_DN10380_c0_g1	sucrose synthase [Lactuca sativa]	2.66782	1.41566	4.96858e-149	1.79477e-147	yes	up	8.60323	3.10488	0	0	yes	up	0.992326	-0.0111138	0.930505	0.956261	no	down	GO:0016157(molecular_function:sucrose synthase activity); GO:0005985(biological_process:sucrose metabolic process)	K00695	SUS	map00500(Starch and sucrose metabolism)	COG0438(M:Cell wall/membrane/envelope biogenesis)	COG0438(Glycosyl transferase (Group 1)	sp|P49039|SUS2_SOLTU(Sucrose synthase OS=Solanum tuberosum OX=4113 PE=3 SV=1)
TRINITY_DN10380_c0_g2		3.42226	1.77495	0.00508791	0.0108773	yes	up	46.1575	5.52849	3.00911e-31	3.91373e-30	yes	up	0.733146	-0.447827	0.697643	0.791122	no	down
TRINITY_DN10381_c0_g1	unnamed protein product [Lactuca virosa]	6.29644	2.65454	1.62564e-23	1.31239e-22	yes	up	3.11486	1.63917	2.79305e-08	1.28717e-07	yes	up	8.04337	3.0078	5.2579e-25	6.35956e-24	yes	up	GO:0006310(biological_process:DNA recombination); GO:0000724(biological_process:double-strand break repair via homologous recombination); GO:0042162(molecular_function:telomeric DNA binding); GO:0005634(cellular_component:nucleus); GO:0016020(cellular_component:membrane); GO:0006289(biological_process:nucleotide-excision repair); GO:0000781(cellular_component:chromosome, telomeric region); GO:000…	K10739	RFA2, RPA2	map03430(Mismatch repair); map03440(Homologous recombination); map03420(Nucleotide excision repair); map03030(DNA replication)	COG5235(L:Replication, recombination and repair)	COG5235(Replication Protein)
TRINITY_DN10382_c0_g1	unnamed protein product [Lactuca virosa]	5.44587	2.44516	0	0	yes	up	0.094767	-3.39947	2.93142e-136	1.4306e-134	yes	down	1.62003	0.696024	9.28227e-94	3.67467e-92	no	up					COG2124(Q:Secondary metabolites biosynthesis, transport and catabolism)	COG2124(Cytochrome p450)	sp|W8JMU7|CYQ32_CATRO(Cytochrome P450 81Q32 OS=Catharanthus roseus OX=4058 GN=CYP81Q32 PE=2 SV=1)	PF00067(p450:Cytochrome P450)
TRINITY_DN10383_c0_g1	probable anion transporter 4, chloroplastic isoform X2 [Lactuca sativa]	1.10001	0.137522	0.0832524	0.13594	no	up	0.699135	-0.516358	1.41629e-06	5.56408e-06	no	down	0.776902	-0.364196	3.19346e-07	1.36121e-06	no	down	GO:0006817(biological_process:phosphate ion transport); GO:0022857(molecular_function:transmembrane transporter activity); GO:0016020(cellular_component:membrane); GO:0005315(molecular_function:inorganic phosphate transmembrane transporter activity)				ENOG410XPWC(G:Carbohydrate transport and metabolism)	ENOG410XPWC(solute carrier family 17)	sp|Q66GI9|ANTR4_ARATH(Probable anion transporter 4, chloroplastic OS=Arabidopsis thaliana OX=3702 GN=ANTR4 PE=2 SV=1)
TRINITY_DN10383_c1_g1	hypothetical protein L1887_22656 [Cichorium endivia]	1.05814	0.0815287	0.538944	0.636609	no	up	0.441366	-1.17995	2.24703e-08	1.04414e-07	yes	down	0.845315	-0.242439	0.0340189	0.0680322	no	down	GO:0006817(biological_process:phosphate ion transport); GO:0016020(cellular_component:membrane); GO:0005315(molecular_function:inorganic phosphate transmembrane transporter activity)				ENOG410XPWC(G:Carbohydrate transport and metabolism)	ENOG410XPWC(solute carrier family 17)	sp|Q66GI9|ANTR4_ARATH(Probable anion transporter 4, chloroplastic OS=Arabidopsis thaliana OX=3702 GN=ANTR4 PE=2 SV=1)
TRINITY_DN10384_c0_g1	sugar transporter ERD6-like 16 [Lactuca sativa]	0.772992	-0.371475	1.18066e-24	9.83451e-24	no	down	8.79914	3.13736	0	0	yes	up	0.778824	-0.360631	1.02041e-37	1.7529e-36	no	down		K03444	ERD6, ESL1		ENOG410XNQK(G:Carbohydrate transport and metabolism)	ENOG410XNQK(Transporter)	sp|Q8LBI9|EDL16_ARATH(Sugar transporter ERD6-like 16 OS=Arabidopsis thaliana OX=3702 GN=At5g18840 PE=2 SV=2)
TRINITY_DN10384_c0_g2	unnamed protein product [Lactuca virosa]	2.07016	1.04974	3.51412e-32	3.56306e-31	yes	up	5.32755	2.41347	0	0	yes	up	2.07722	1.05465	1.52534e-09	8.06092e-09	yes	up	GO:0046872(molecular_function:metal ion binding); GO:0017172(molecular_function:cysteine dioxygenase activity); GO:0070483(biological_process:detection of hypoxia)	K23953	PCO		ENOG4111Y3H(S:Function unknown)	ENOG4111Y3H(2-aminoethanethiol)	sp|Q9LXG9|PCO1_ARATH(Plant cysteine oxidase 1 OS=Arabidopsis thaliana OX=3702 GN=PCO1 PE=1 SV=1)	PF07847(PCO_ADO:PCO_ADO)
TRINITY_DN10384_c0_g3		0.543818	-0.878803	0.146744	0.220704	no	down	2.39417	1.25953	0.0687879	0.122349	no	up	1.8225	0.865919	0.392742	0.519971	no	up
TRINITY_DN10385_c0_g1	unnamed protein product [Lactuca virosa]	17.1368	4.09903	0	0	yes	up	12.5224	3.64644	0	0	yes	up	1.72898	0.789923	2.39665e-09	1.24533e-08	no	up							sp|P81370|TLP_ACTDE(Thaumatin-like protein OS=Actinidia deliciosa OX=3627 GN=tlp PE=1 SV=2)	PF00314(Thaumatin:Thaumatin family)
TRINITY_DN10385_c0_g2	unnamed protein product [Lactuca virosa]	0.0753331	-3.73057	0.0840312	0.137052	no	down	1	0	1	1	no	no change	0.310333	-1.68811	0.67627	1	no	down					ENOG410YD4X(S:Function unknown)	ENOG410YD4X(thaumatin-like protein)	sp|P07052|PRR2_TOBAC(Pathogenesis-related protein R minor form OS=Nicotiana tabacum OX=4097 PE=2 SV=1)	PF00314(Thaumatin:Thaumatin family)
TRINITY_DN10385_c0_g3	unnamed protein product [Lactuca virosa]	0.758404	-0.398962	0.0216973	0.0410945	no	down	1.83135	0.872906	0.00301794	0.00749626	no	up	3.04316	1.60557	0.0106605	0.0241804	yes	up							sp|P83958|TLP_ACTCC(Thaumatin-like protein OS=Actinidia chinensis var. chinensis OX=1590841 GN=TLP PE=1 SV=2)	PF00314(Thaumatin:Thaumatin family)
TRINITY_DN10385_c0_g4	unnamed protein product [Lactuca virosa]	0.0232758	-5.42503	8.37693e-05	0.000230901	yes	down	1	0	1	1	no	no change	0.243198	-2.03979	0.390371	0.517476	no	down							sp|P83958|TLP_ACTCC(Thaumatin-like protein OS=Actinidia chinensis var. chinensis OX=1590841 GN=TLP PE=1 SV=2)	PF00314(Thaumatin:Thaumatin family)
TRINITY_DN10386_c0_g1	unnamed protein product [Lactuca virosa]	0.976393	-0.0344654	0.993261	1	no	down	0.580589	-0.78441	0.847558	1	no	down	0.117569	-3.08843	0.248659	1	no	down	GO:0006508(biological_process:proteolysis); GO:0004190(molecular_function:aspartic-type endopeptidase activity)				ENOG410XNV7(O:Posttranslational modification, protein turnover, chaperones)	ENOG410XNV7(aspartic)		PF14543(TAXi_N:Xylanase inhibitor N-terminal)
TRINITY_DN10386_c0_g2	hypothetical protein LSAT_V11C800434270 [Lactuca sativa]	1	0	1	1	no	no change	1.13081	0.17736	0.958991	1	no	up	1	0	1	1	no	no change	GO:0006508(biological_process:proteolysis); GO:0004190(molecular_function:aspartic-type endopeptidase activity)				ENOG410XNV7(O:Posttranslational modification, protein turnover, chaperones)	ENOG410XNV7(aspartic)	sp|P0DO21|GIP2_NICBE(Probable aspartic proteinase GIP2 OS=Nicotiana benthamiana OX=4100 GN=GIP2 PE=1 SV=1)	PF14541(TAXi_C:Xylanase inhibitor C-terminal)
TRINITY_DN10386_c1_g1	unnamed protein product [Lactuca virosa]	1.19769	0.260255	0.00749698	0.0155373	no	up	3.36461	1.75044	4.01491e-65	9.84986e-64	yes	up	0.332742	-1.58752	3.50932e-41	6.49517e-40	yes	down	GO:0006508(biological_process:proteolysis); GO:0004190(molecular_function:aspartic-type endopeptidase activity)				ENOG410XNV7(O:Posttranslational modification, protein turnover, chaperones)	ENOG410XNV7(aspartic)	sp|P0DO21|GIP2_NICBE(Probable aspartic proteinase GIP2 OS=Nicotiana benthamiana OX=4100 GN=GIP2 PE=1 SV=1)	PF14541(TAXi_C:Xylanase inhibitor C-terminal); PF14543(TAXi_N:Xylanase inhibitor N-terminal)
TRINITY_DN10387_c0_g1	hypothetical protein OSB04_030533 [Centaurea solstitialis]	0.777614	-0.362874	0.262277	0.355705	no	down	0.808326	-0.306992	0.307771	0.421311	no	down	0.923422	-0.114938	0.757141	0.838928	no	down					COG2801(L:Replication, recombination and repair)	COG2801(Retrotransposon protein)	sp|Q94HW2|POLR1_ARATH(Retrovirus-related Pol polyprotein from transposon RE1 OS=Arabidopsis thaliana OX=3702 GN=RE1 PE=2 SV=1)	PF00665(rve:Integrase core domain); PF13976(gag_pre-integrs:GAG-pre-integrase domain)
TRINITY_DN10387_c0_g2	anaphase-promoting complex subunit 5 isoform X1 [Lactuca sativa]	0.865891	-0.207743	0.0229454	0.0432633	no	down	0.826082	-0.275643	0.0310813	0.0617056	no	down	0.679547	-0.557355	3.57307e-06	1.36415e-05	no	down		K03352	APC5, ANAPC5	map04120(Ubiquitin mediated proteolysis)	ENOG410YVZN(O:Posttranslational modification, protein turnover, chaperones)	ENOG410YVZN(complex subunit)	sp|Q8H1U4|APC5_ARATH(Anaphase-promoting complex subunit 5 OS=Arabidopsis thaliana OX=3702 GN=APC5 PE=1 SV=1)	PF12862(ANAPC5:Anaphase-promoting complex subunit 5); PF07719(TPR_2:Tetratricopeptide repeat); PF21371(Apc5_N:Anaphase-promoting complex subunit 5, N-terminal domain)
TRINITY_DN10387_c0_g4		3.52948	1.81946	0.652302	1	no	up	0.312875	-1.67634	0.633259	1	no	down	0.397145	-1.33226	0.674752	1	no	down
TRINITY_DN10387_c0_g5	mediator of RNA polymerase II transcription subunit 23 [Lactuca sativa]	14.0308	3.81052	0.048142	0.0841389	no	up	4.12217	2.04341	0.103891	0.173181	no	up	0.711435	-0.491196	0.828844	1	no	down	GO:0005634(cellular_component:nucleus); GO:0005524(molecular_function:ATP binding); GO:0004672(molecular_function:protein kinase activity)	K15166	MED23
TRINITY_DN10387_c1_g1		0.857056	-0.222538	0.942366	1	no	down	0.298949	-1.74203	0.434508	1	no	down	0.317184	-1.65661	0.341183	0.467103	no	down
TRINITY_DN10387_c1_g2	unnamed protein product [Lactuca saligna]	2.20471	1.14059	3.28581e-27	2.93545e-26	yes	up	0.985638	-0.0208707	0.893654	0.932917	no	down	0.728141	-0.457711	4.0863e-08	1.90551e-07	no	down		K17710	PTCD1		ENOG410Z7Z7(S:Function unknown)	ENOG410Z7Z7(Pentatricopeptide repeat-containing protein)	sp|O64624|PP163_ARATH(Pentatricopeptide repeat-containing protein At2g18940, chloroplastic OS=Arabidopsis thaliana OX=3702 GN=At2g18940 PE=2 SV=1)	PF13041(PPR_2:PPR repeat family); PF13812(PPR_3:Pentatricopeptide repeat domain); PF01535(PPR:PPR repeat); PF12854(PPR_1:PPR repeat); PF17177(PPR_long:Pentacotripeptide-repeat region of PRORP); PF19189(Mtf2:Mtf2 family)
TRINITY_DN10388_c0_g1	hypothetical protein L2E82_41967 [Cichorium intybus]	0.862755	-0.212977	0.000279899	0.000722262	no	down	0.812787	-0.299051	0.000207196	0.000623541	no	down	1.09615	0.13245	0.0215013	0.0453257	no	up	GO:0016310(biological_process:phosphorylation); GO:0005524(molecular_function:ATP binding); GO:0004672(molecular_function:protein kinase activity)				COG0515(T:Signal transduction mechanisms)	COG0515(Serine Threonine protein kinase)	sp|Q1PDV6|PBL27_ARATH(Serine/threonine-protein kinase PBL27 OS=Arabidopsis thaliana OX=3702 GN=PBL27 PE=1 SV=1)	PF00069(Pkinase:Protein kinase domain); PF07714(PK_Tyr_Ser-Thr:Protein tyrosine and serine/threonine kinase)
TRINITY_DN10388_c0_g2	unnamed protein product [Lactuca virosa]	0.974153	-0.0377791	0.203173	0.28916	no	down	0.616823	-0.697071	1.4105e-60	3.23876e-59	no	down	1.10118	0.139048	8.57211e-06	3.12868e-05	no	up	GO:0003735(molecular_function:structural constituent of ribosome); GO:0005840(cellular_component:ribosome); GO:1990904(cellular_component:ribonucleoprotein complex); GO:0006412(biological_process:translation); GO:0022625(cellular_component:cytosolic large ribosomal subunit)	K02929	RP-L44e, RPL44	map03010(Ribosome)	COG1631(J:Translation, ribosomal structure and biogenesis)	COG1631(Ribosomal protein)	sp|Q96499|RL44_GOSHI(Large ribosomal subunit protein eL42 OS=Gossypium hirsutum OX=3635 GN=RPL44 PE=3 SV=3)	PF00935(Ribosomal_L44:Ribosomal protein L44)
TRINITY_DN10389_c0_g1	hypothetical protein LSAT_V11C700348720 [Lactuca sativa]	0.690753	-0.533757	0.019396	0.0371312	no	down	0.891738	-0.165308	0.6806	0.76895	no	down	1.49713	0.582199	0.0548215	0.103566	no	up	GO:0004519(molecular_function:endonuclease activity); GO:0004527(molecular_function:exonuclease activity); GO:0046872(molecular_function:metal ion binding)	K19619	TDP2		ENOG410XP85(S:Function unknown)	ENOG410XP85(Tyrosyl-DNA phosphodiesterase 2)		PF03372(Exo_endo_phos:Endonuclease/Exonuclease/phosphatase family)
TRINITY_DN1038_c0_g1	uncharacterized protein LOC111901289 [Lactuca sativa]	0.584433	-0.77489	8.99869e-177	3.86764e-175	no	down	1.10605	0.145417	5.25825e-10	2.79858e-09	no	up	0.665256	-0.588018	3.47061e-137	2.11036e-135	no	down	GO:0016020(cellular_component:membrane)				COG0596(S:Function unknown)	COG0596(Alpha beta hydrolase)
TRINITY_DN1038_c0_g2		1	0	1	1	no	no change	3.98959	1.99624	0.588473	1	no	up	4.12807	2.04547	0.611916	1	no	up
TRINITY_DN10390_c0_g1	unnamed protein product [Lactuca virosa]	0.860428	-0.216874	0.0153316	0.0300172	no	down	2.66549	1.4144	1.1654e-45	2.09632e-44	yes	up	0.769526	-0.377957	0.000770934	0.00216264	no	down		K05387	GRIP		ENOG410XQQV(S:Function unknown)	ENOG410XQQV(glutamate receptor)	sp|Q84W41|GLR36_ARATH(Glutamate receptor 3.6 OS=Arabidopsis thaliana OX=3702 GN=GLR3.6 PE=2 SV=1)	PF01094(ANF_receptor:Receptor family ligand binding region); PF13458(Peripla_BP_6:Periplasmic binding protein); PF10613(Lig_chan-Glu_bd:Ligated ion channel L-glutamate- and glycine-binding site); PF00060(Lig_chan:Ligand-gated ion channel); PF00497(SBP_bac_3:Bacterial extracellular solute-binding proteins, family 3)
TRINITY_DN10390_c1_g1	unnamed protein product [Lactuca virosa]	0.628345	-0.670371	0.710614	0.783401	no	down	0.132874	-2.91187	0.104587	0.174105	no	down	0.191742	-2.38276	0.0363533	0.0720858	no	down
TRINITY_DN10390_c1_g2	hypothetical protein LSAT_V11C500273910 [Lactuca sativa]	2.27862	1.18816	0.355199	0.457278	no	up	0.142873	-2.8072	0.152942	0.237847	no	down	0.420084	-1.25125	0.158587	0.253283	no	down
TRINITY_DN10390_c2_g1	glutamate receptor 3.6 [Lactuca sativa]	4.2701	2.09427	0.00607426	0.012812	yes	up	6.02989	2.59213	0.101714	0.170105	no	up	41.346	5.36967	1.04027e-09	5.5799e-09	yes	up	GO:0016020(cellular_component:membrane); GO:0015276(molecular_function:ligand-gated ion channel activity)	K05387	GRIP		ENOG410XQQV(S:Function unknown)	ENOG410XQQV(glutamate receptor)	sp|Q84W41|GLR36_ARATH(Glutamate receptor 3.6 OS=Arabidopsis thaliana OX=3702 GN=GLR3.6 PE=2 SV=1)	PF00497(SBP_bac_3:Bacterial extracellular solute-binding proteins, family 3); PF00060(Lig_chan:Ligand-gated ion channel)
TRINITY_DN10390_c4_g1		1	0	1	1	no	no change	1	0	1	1	no	no change	2.11067	1.0777	0.791694	1	no	up
TRINITY_DN10391_c0_g1		0.0173031	-5.85283	1.08021e-05	3.29101e-05	yes	down	0.024913	-5.32696	0.000293445	0.000862167	yes	down	0.0229124	-5.44773	6.29883e-05	0.000206134	yes	down
TRINITY_DN10392_c0_g1	hypothetical protein L2E82_02621 [Cichorium intybus]	0.285539	-1.80824	8.80052e-13	4.55458e-12	yes	down	7.20242	2.84848	1.25657e-27	1.48122e-26	yes	up	2.62114	1.39019	3.6265e-06	1.38347e-05	yes	up	GO:0016020(cellular_component:membrane); GO:0005840(cellular_component:ribosome)				ENOG410YZAJ(S:Function unknown)	ENOG410YZAJ(-)
TRINITY_DN10392_c1_g1	unnamed protein product [Lactuca virosa]	1.051	0.0717649	0.587535	0.681115	no	up	1.29537	0.373361	0.00759296	0.0174484	no	up	0.969122	-0.0452497	0.668996	0.768486	no	down	GO:0046872(molecular_function:metal ion binding)				ENOG410YZAI(S:Function unknown); ENOG410ZKEY(S:Function unknown); ENOG410XQZR(O:Posttranslational modification, protein turnover, chaperones)	ENOG410YZAI(PHD and ring finger domains 1); ENOG410ZKEY(PHD-finger); ENOG410XQZR(topoisomerase I binding, arginine serine-rich, E3 ubiquitin protein ligase)	sp|Q9P1Y6|PHRF1_HUMAN(PHD and RING finger domain-containing protein 1 OS=Homo sapiens OX=9606 GN=PHRF1 PE=1 SV=3)	PF00628(PHD:PHD-finger); PF13639(zf-RING_2:Ring finger domain); PF00097(zf-C3HC4:Zinc finger, C3HC4 type (RING finger)); PF12678(zf-rbx1:RING-H2 zinc finger domain); PF13923(zf-C3HC4_2:Zinc finger, C3HC4 type (RING finger)); PF13920(zf-C3HC4_3:Zinc finger, C3HC4 type (RING finger))
TRINITY_DN10392_c2_g1		5.24341	2.39051	0.538102	1	no	up	1	0	1	1	no	no change	1	0	1	1	no	no change
TRINITY_DN10393_c0_g1		0.185507	-2.43046	0.0174618	0.0337664	yes	down	0.262394	-1.93019	0.0423837	0.0807653	no	down	0.408847	-1.29037	0.173879	0.272314	no	down
TRINITY_DN10394_c0_g1	unnamed protein product [Lactuca virosa]	0.320217	-1.64288	1.70033e-07	6.10739e-07	yes	down	0.347101	-1.52657	0.000146214	0.000449465	yes	down	0.292866	-1.77169	2.8593e-08	1.35252e-07	yes	down
TRINITY_DN10394_c0_g2	TATA box-binding protein-associated factor RNA polymerase I subunit B [Lactuca sativa]	4.1151	2.04093	9.16419e-233	5.16991e-231	yes	up	3.86516	1.95053	4.55386e-158	2.53809e-156	yes	up	1.91008	0.933635	5.19932e-74	1.66222e-72	no	up					ENOG4111U12(K:Transcription)	ENOG4111U12(Component of RNA polymerase I core factor complex that acts as a GTF2B TFIIB-like factor and plays a key role in multiple steps during trancription initiation such as preinitiation complex (PIC) assembly and postpolymerase recruitment events in polymerase I (Pol I) transcription. Binds rDNA promoters and plays a role in Pol I recruitment (By similarity))	sp|Q5XVF0|MEE12_ARATH(TATA box-binding protein-associated factor RNA polymerase I subunit B OS=Arabidopsis thaliana OX=3702 GN=MEE12 PE=1 SV=1)	PF20644(Rrn7_cyclin_N:Rrn7/TAF1B, N-terminal cyclin domain); PF11781(zf-RRN7:Zinc-finger of RNA-polymerase I-specific TFIIB, Rrn7)
TRINITY_DN10395_c0_g1		0.587714	-0.766813	0.667303	0.748539	no	down	3.22591	1.68971	0.527258	1	no	up	0.947637	-0.077593	0.932167	0.956885	no	down
TRINITY_DN10396_c0_g1	unnamed protein product [Lactuca virosa]	0.9506	-0.0730901	0.428948	0.531758	no	down	1.01357	0.0194399	0.875291	0.92071	no	up	0.751994	-0.411206	0.000100448	0.000319838	no	down		K10268	FBXL2_20		ENOG410Z034(S:Function unknown)	ENOG410Z034(F-box protein)	sp|Q8LB33|FB330_ARATH(F-box protein At3g58530 OS=Arabidopsis thaliana OX=3702 GN=At3g58530 PE=2 SV=1)	PF13516(LRR_6:Leucine Rich repeat); PF12799(LRR_4:Leucine Rich repeats (2 copies))
TRINITY_DN10397_c0_g1		5.55357	2.47342	0.5354	1	no	up	1	0	1	1	no	no change	1	0	1	1	no	no change
TRINITY_DN10398_c0_g1	unnamed protein product [Lactuca virosa]	0.562538	-0.829978	1.90688e-25	1.6224e-24	no	down	0.351125	-1.50994	3.45536e-35	5.04306e-34	yes	down	0.562983	-0.828837	1.59106e-11	9.87436e-11	no	down					ENOG410Z48Y(S:Function unknown)	ENOG410Z48Y(Domain of unknown function (DUF3511))		PF12023(DUF3511:Domain of unknown function (DUF3511))
TRINITY_DN10399_c0_g1	hypothetical protein LSAT_V11C600319400 [Lactuca sativa]	1.1015	0.139475	1.38065e-11	6.64936e-11	no	up	1.34802	0.430838	4.86852e-171	2.93685e-169	no	up	1.02529	0.0360301	0.0603094	0.112138	no	up	GO:0003723(molecular_function:RNA binding)	K20102	YTHDF		ENOG410YABQ(S:Function unknown)	ENOG410YABQ(YTH domain family)	sp|Q9LJE5|ECT2_ARATH(YTH domain-containing protein ECT2 OS=Arabidopsis thaliana OX=3702 GN=ECT2 PE=1 SV=1)	PF04146(YTH:YT521-B-like domain)
TRINITY_DN10399_c0_g2	unnamed protein product [Lactuca virosa]	1.72073	0.783017	5.82629e-50	8.18806e-49	no	up	1.80243	0.84994	2.85209e-42	4.79134e-41	no	up	1.60476	0.682359	5.48464e-40	9.92988e-39	no	up		K06100	SYMPK	map03015(mRNA surveillance pathway)	ENOG410XQAS(S:Function unknown); ENOG411002U(S:Function unknown)	ENOG410XQAS(Symplekin); ENOG411002U(Symplekin tight junction protein C terminal)	sp|Q7ZYV9|SYMPK_XENLA(Symplekin OS=Xenopus laevis OX=8355 GN=sympk PE=1 SV=1)	PF11935(SYMPK_PTA1_N:Symplekin/PTA1 N-terminal); PF12295(Symplekin_C:Symplekin tight junction protein C terminal)
TRINITY_DN1039_c0_g1	unnamed protein product [Lactuca saligna]	0.260699	-1.93954	0	0	yes	down	0.795653	-0.329788	1.6317e-39	2.60169e-38	no	down	0.974304	-0.0375566	0.0989405	0.170995	no	down	GO:0005774(cellular_component:vacuolar membrane); GO:0046856(biological_process:phosphatidylinositol dephosphorylation); GO:0043813(molecular_function:phosphatidylinositol-3,5-bisphosphate 5-phosphatase activity)	K22913	FIG4	map00562(Inositol phosphate metabolism)	COG5329(T:Signal transduction mechanisms)	COG5329(Phosphatase)	sp|Q94A27|SAC2_ARATH(Phosphoinositide phosphatase SAC2 OS=Arabidopsis thaliana OX=3702 GN=SAC2 PE=2 SV=1)	PF02383(Syja_N:SacI homology domain)
TRINITY_DN1039_c0_g2		0.319643	-1.64547	0.350004	0.451886	no	down	1	0	1	1	no	no change	0.107482	-3.21783	0.0499113	0.0955343	no	down
TRINITY_DN1039_c0_g3	hypothetical protein IGI04_014508 [Brassica rapa subsp. trilocularis]	4.2182	2.07663	0.18765	0.271249	no	up	3.10658	1.63533	0.210684	0.309531	no	up	1	0	1	1	no	no change	GO:0043231(cellular_component:intracellular membrane-bounded organelle); GO:0005774(cellular_component:vacuolar membrane); GO:0046856(biological_process:phosphatidylinositol dephosphorylation); GO:0043813(molecular_function:phosphatidylinositol-3,5-bisphosphate 5-phosphatase activity)				COG5329(T:Signal transduction mechanisms)	COG5329(Phosphatase)	sp|Q94A27|SAC2_ARATH(Phosphoinositide phosphatase SAC2 OS=Arabidopsis thaliana OX=3702 GN=SAC2 PE=2 SV=1)
TRINITY_DN103_c0_g1	uncharacterized protein LOC111878451 [Lactuca sativa]	1.38669	0.471647	6.98553e-10	3.01342e-09	no	up	0.7804	-0.357715	0.00423922	0.0102384	no	down	0.893678	-0.162172	0.0531958	0.100907	no	down	GO:0016020(cellular_component:membrane)				ENOG410YPTJ(S:Function unknown)	ENOG410YPTJ(-)
TRINITY_DN10400_c0_g1	F-box protein SKIP23 [Lactuca sativa]	1.34833	0.431177	1.6407e-06	5.4213e-06	no	up	1.07545	0.104937	0.418445	0.53651	no	up	1.35816	0.441657	1.63075e-06	6.46942e-06	no	up					ENOG410ZMUJ(S:Function unknown)	ENOG410ZMUJ(F-box protein)	sp|Q3EBZ2|SKI23_ARATH(F-box protein SKIP23 OS=Arabidopsis thaliana OX=3702 GN=SKIP23 PE=1 SV=1)	PF03478(DUF295:Domain of unknown function (DUF295)); PF00646(F-box:F-box domain); PF12937(F-box-like:F-box-like)
TRINITY_DN10401_c0_g1	kirola [Lactuca sativa]	0.330502	-1.59727	3.71585e-163	1.46979e-161	yes	down	0.52127	-0.939897	6.35363e-62	1.4905e-60	no	down	1.43708	0.523142	9.06242e-08	4.08075e-07	no	up	GO:0006952(biological_process:defense response)				ENOG4111C37(S:Function unknown)	ENOG4111C37(response to biotic stimulus)	sp|P85524|KIRO_ACTDE(Kirola OS=Actinidia deliciosa OX=3627 PE=1 SV=1)	PF00407(Bet_v_1:Pathogenesis-related protein Bet v 1 family); PF10604(Polyketide_cyc2:Polyketide cyclase / dehydrase and lipid transport)
TRINITY_DN10401_c1_g1	unnamed protein product [Lactuca virosa]	0.353245	-1.50126	1.36e-122	4.1126e-121	yes	down	0.177029	-2.49794	0	0	yes	down	22.6556	4.5018	4.16676e-63	1.13578e-61	yes	up	GO:0006952(biological_process:defense response)				ENOG4111C37(S:Function unknown)	ENOG4111C37(response to biotic stimulus)	sp|P85524|KIRO_ACTDE(Kirola OS=Actinidia deliciosa OX=3627 PE=1 SV=1)	PF00407(Bet_v_1:Pathogenesis-related protein Bet v 1 family)
TRINITY_DN10401_c1_g2	unnamed protein product [Lactuca virosa]	10.5434	3.39826	0.130703	0.199779	no	up	1.07602	0.105704	0.000600134	0.00168268	no	up	0.30622	-1.70736	0.545108	1	no	down	GO:0006952(biological_process:defense response)				ENOG4111C37(S:Function unknown)	ENOG4111C37(response to biotic stimulus)	sp|Q9SSK9|MLP28_ARATH(MLP-like protein 28 OS=Arabidopsis thaliana OX=3702 GN=MLP28 PE=1 SV=1)	PF00407(Bet_v_1:Pathogenesis-related protein Bet v 1 family); PF10604(Polyketide_cyc2:Polyketide cyclase / dehydrase and lipid transport)
TRINITY_DN10402_c0_g1	unnamed protein product [Lactuca saligna]	0.6031	-0.729532	5.7007e-21	4.23768e-20	no	down	0.966755	-0.048778	0.700901	0.785935	no	down	0.731597	-0.450878	1.13827e-06	4.58885e-06	no	down	GO:0008374(molecular_function:O-acyltransferase activity); GO:0006629(biological_process:lipid metabolic process)				ENOG410Y9CF(S:Function unknown)	ENOG410Y9CF(Acyl-transferase)	sp|Q4VCM1|LCAT2_ARATH(Phospholipid--sterol O-acyltransferase OS=Arabidopsis thaliana OX=3702 GN=PSAT PE=2 SV=2)
TRINITY_DN10403_c0_g1	unnamed protein product [Lactuca virosa]	0.00234458	-8.73645	2.6995e-13	1.43729e-12	yes	down	0.00327506	-8.25426	1.59732e-11	9.45356e-11	yes	down	0.00458732	-7.76813	1.35512e-10	7.81254e-10	yes	down
TRINITY_DN10404_c0_g1		2.4996	1.3217	0.209309	0.296178	no	up	0.507855	-0.97751	0.361486	0.477969	no	down	1.69736	0.763289	0.178374	0.278251	no	up
TRINITY_DN10404_c0_g2	hypothetical protein L1887_02017 [Cichorium endivia]	1.02435	0.034712	0.362491	0.464546	no	up	0.757889	-0.399941	2.23167e-13	1.49398e-12	no	down	0.736302	-0.44163	8.12561e-57	2.00219e-55	no	down	GO:0006535(biological_process:cysteine biosynthetic process from serine); GO:0004124(molecular_function:cysteine synthase activity)	K01738	cysK	map00270(Cysteine and methionine metabolism); map00920(Sulfur metabolism)	COG0031(E:Amino acid transport and metabolism)	COG0031(cysteine biosynthetic process from serine)	sp|O81155|CYSKP_SOLTU(Cysteine synthase, chloroplastic/chromoplastic OS=Solanum tuberosum OX=4113 PE=2 SV=1)	PF00291(PALP:Pyridoxal-phosphate dependent enzyme)
TRINITY_DN10404_c0_g3		0.501305	-0.996238	0.807116	1	no	down	3.22591	1.68971	0.527258	1	no	up	2.11067	1.0777	0.791694	1	no	up
TRINITY_DN10405_c0_g1	hypothetical protein LSAT_V11C800389050 [Lactuca sativa]	3.33271	1.7367	2.14974e-13	1.15064e-12	yes	up	8.63895	3.11086	4.53058e-05	0.000149441	yes	up	0.277991	-1.84689	2.26971e-08	1.08208e-07	yes	down
TRINITY_DN10406_c0_g1	rab escort protein 1 [Lactuca sativa]	1.35413	0.437367	1.79707e-09	7.5417e-09	no	up	0.960195	-0.0586005	0.485911	0.601986	no	down	1.34663	0.429356	2.20861e-06	8.63536e-06	no	up	GO:0005092(molecular_function:GDP-dissociation inhibitor activity); GO:0006886(biological_process:intracellular protein transport); GO:0007264(biological_process:small GTPase mediated signal transduction); GO:0005096(molecular_function:GTPase activator activity); GO:0005968(cellular_component:Rab-protein geranylgeranyltransferase complex)	K23460	CHM, CHML		COG5044(O:Posttranslational modification, protein turnover, chaperones)	COG5044(GDP dissociation inhibitor)	sp|Q8LLD4|REP_ARATH(Rab escort protein 1 OS=Arabidopsis thaliana OX=3702 GN=REP PE=1 SV=2)	PF00996(GDI:GDP dissociation inhibitor)
TRINITY_DN10407_c0_g1	unnamed protein product [Lactuca virosa]	0.319852	-1.64453	4.95225e-16	3.04467e-15	yes	down	0.568202	-0.815524	0.000164259	0.000501504	no	down	0.343891	-1.53998	8.52345e-12	5.40197e-11	yes	down	GO:0006421(biological_process:asparaginyl-tRNA aminoacylation); GO:0004816(molecular_function:asparagine-tRNA ligase activity); GO:0004812(molecular_function:aminoacyl-tRNA ligase activity); GO:0005524(molecular_function:ATP binding); GO:0006418(biological_process:tRNA aminoacylation for protein translation)	K01893	NARS, asnS	map00970(Aminoacyl-tRNA biosynthesis)	COG0017(J:Translation, ribosomal structure and biogenesis)	COG0017(asparaginyl-tRNA synthetase)	sp|Q9SW95|SYNC2_ARATH(Asparagine--tRNA ligase, cytoplasmic 2 OS=Arabidopsis thaliana OX=3702 GN=SYNC2 PE=1 SV=2)	PF00152(tRNA-synt_2:tRNA synthetases class II (D, K and N))
TRINITY_DN10407_c1_g1		0.173611	-2.52607	0.199716	0.285547	no	down	0.124625	-3.00434	0.0317383	0.0628298	no	down	0.247857	-2.01242	0.192454	0.295318	no	down
TRINITY_DN10408_c0_g1	unnamed protein product [Lactuca virosa]	0.379212	-1.39892	3.34629e-05	9.65719e-05	yes	down	1.86724	0.900905	0.0209285	0.0434881	no	up	0.128629	-2.95871	6.9691e-12	4.44502e-11	yes	down	GO:0016020(cellular_component:membrane); GO:0003723(molecular_function:RNA binding); GO:0009451(biological_process:RNA modification)	K24348	UBXN1_4	map04141(Protein processing in endoplasmic reticulum)	ENOG410XQQK(S:Function unknown)	ENOG410XQQK(alveolar soft part sarcoma chromosome region, candidate 1)	sp|Q11119|UBP14_SCHPO(Ubiquitin carboxyl-terminal hydrolase 14 OS=Schizosaccharomyces pombe (strain 972 / ATCC 24843) OX=284812 GN=ubp14 PE=1 SV=2)	PF09409(PUB:PUB domain)
TRINITY_DN10409_c0_g1	unnamed protein product [Lactuca virosa]	0.6216	-0.685941	0.00275484	0.00616715	no	down	0.790458	-0.339239	0.111408	0.183495	no	down	2.24697	1.16798	4.61313e-07	1.93586e-06	yes	up	GO:0016740(molecular_function:transferase activity)				ENOG410Z5M9(S:Function unknown)	ENOG410Z5M9(neuralized homolog (Drosophila))
TRINITY_DN1040_c0_g1		3.85144	1.9454	1.61236e-07	5.79993e-07	yes	up	4.62065	2.2081	2.24307e-07	9.51195e-07	yes	up	9.99846	3.32171	1.73122e-09	9.09595e-09	yes	up
TRINITY_DN10410_c0_g1	unnamed protein product [Lactuca saligna]	0.82565	-0.276397	0.000819723	0.00198943	no	down	0.675784	-0.565366	5.30651e-10	2.82336e-09	no	down	0.898718	-0.15406	0.13796	0.225847	no	down	GO:0004019(molecular_function:adenylosuccinate synthase activity); GO:0000287(molecular_function:magnesium ion binding); GO:0044208(biological_process:'de novo' AMP biosynthetic process); GO:0009507(cellular_component:chloroplast); GO:0005525(molecular_function:GTP binding)	K01939	purA, ADSS	map00250(Alanine, aspartate and glutamate metabolism); map01232(Nucleotide metabolism); map00230(Purine metabolism); map01240(Biosynthesis of cofactors)	COG0104(F:Nucleotide transport and metabolism)	COG0104(Plays an important role in the de novo pathway of purine nucleotide biosynthesis)	sp|A9XLE1|PURA1_CAPFR(Adenylosuccinate synthetase 1, chloroplastic OS=Capsicum frutescens OX=4073 GN=PURA1 PE=3 SV=1)	PF00709(Adenylsucc_synt:Adenylosuccinate synthetase)
TRINITY_DN10410_c0_g2	unnamed protein product [Lactuca virosa]	0.810526	-0.30307	4.43452e-06	1.40493e-05	no	down	0.932924	-0.100169	0.271817	0.38075	no	down	0.6355	-0.654037	1.82756e-26	2.31384e-25	no	down	GO:0004019(molecular_function:adenylosuccinate synthase activity); GO:0000287(molecular_function:magnesium ion binding); GO:0044208(biological_process:'de novo' AMP biosynthetic process); GO:0009507(cellular_component:chloroplast); GO:0005525(molecular_function:GTP binding)	K01939	purA, ADSS	map00250(Alanine, aspartate and glutamate metabolism); map01232(Nucleotide metabolism); map00230(Purine metabolism); map01240(Biosynthesis of cofactors)	COG0104(F:Nucleotide transport and metabolism)	COG0104(Plays an important role in the de novo pathway of purine nucleotide biosynthesis)	sp|A9XLG1|PURA_SOLBU(Adenylosuccinate synthetase, chloroplastic OS=Solanum bulbocastanum OX=147425 GN=PURA PE=3 SV=1)	PF00709(Adenylsucc_synt:Adenylosuccinate synthetase)
TRINITY_DN10411_c0_g1	unnamed protein product [Lactuca virosa]	0.00370267	-8.07722	2.06416e-11	9.8466e-11	yes	down	0.00462169	-7.75736	3.59487e-10	1.93939e-09	yes	down	0.00467351	-7.74128	1.55219e-10	8.91933e-10	yes	down
TRINITY_DN10412_c0_g1	unnamed protein product [Lactuca virosa]	0.0030136	-8.37429	3.29771e-12	1.64786e-11	yes	down	0.0173737	-5.84695	2.50208e-05	8.51055e-05	yes	down	0.00427224	-7.87079	7.30067e-11	4.30314e-10	yes	down
TRINITY_DN10413_c0_g1	hypothetical protein L1887_19279 [Cichorium endivia]	1.41771	0.503565	6.09347e-11	2.82123e-10	no	up	0.551279	-0.859145	4.28864e-12	2.6388e-11	no	down	1.05036	0.0708871	0.337639	0.463573	no	up		K02930	RP-L4e, RPL4	map03010(Ribosome)	COG0088(J:Translation, ribosomal structure and biogenesis)	COG0088(One of the primary rRNA binding proteins, this protein initially binds near the 5'-end of the 23S rRNA. It is important during the early stages of 50S assembly. It makes multiple contacts with different domains of the 23S rRNA in the assembled 50S subunit and ribosome (By similarity))	sp|Q9XF97|RL4_PRUAR(Large ribosomal subunit protein uL4 OS=Prunus armeniaca OX=36596 GN=RPL4 PE=2 SV=1)	PF00573(Ribosomal_L4:Ribosomal protein L4/L1 family); PF14374(Ribos_L4_asso_C:60S ribosomal protein L4 C-terminal domain)
TRINITY_DN10414_c0_g1	uncharacterized protein LOC111914651 [Lactuca sativa]	0.721302	-0.471325	3.10996e-31	3.08361e-30	no	down	0.76634	-0.383944	3.30807e-18	2.82245e-17	no	down	0.79906	-0.323624	2.06294e-17	1.83493e-16	no	down	GO:0016020(cellular_component:membrane)				ENOG410YDX5(S:Function unknown)	ENOG410YDX5(protein BPS1, chloroplastic-like)	sp|Q337C0|U496D_ORYSJ(UPF0496 protein 4 OS=Oryza sativa subsp. japonica OX=39947 GN=Os10g0513300 PE=2 SV=1)	PF05633(ROH1-like:Protein ROH1-like)
TRINITY_DN10415_c0_g1	unnamed protein product [Lactuca virosa]	1.19848	0.261204	0.00874724	0.0179404	no	up	0.793568	-0.333574	0.0514481	0.0956174	no	down	0.966225	-0.0495691	0.398279	0.525273	no	down	GO:0006508(biological_process:proteolysis); GO:0046872(molecular_function:metal ion binding); GO:0004239(molecular_function:obsolete methionyl aminopeptidase activity); GO:0070006(molecular_function:metalloaminopeptidase activity)	K01265	map		COG0024(J:Translation, ribosomal structure and biogenesis)	COG0024(Removes the N-terminal methionine from nascent proteins (By similarity))	sp|Q9FV52|MAP1B_ARATH(Methionine aminopeptidase 1B, chloroplastic OS=Arabidopsis thaliana OX=3702 GN=MAP1B PE=2 SV=2)	PF00557(Peptidase_M24:Metallopeptidase family M24)
TRINITY_DN10416_c0_g1	unnamed protein product [Lactuca virosa]	5.27662	2.39961	0.130651	0.199779	no	up	2.51661	1.33148	0.330268	0.445677	no	up	6.64628	2.73255	0.0515449	0.0982085	no	up	GO:0005737(cellular_component:cytoplasm)	K20792	NAA15_16
TRINITY_DN10417_c0_g1	unnamed protein product [Lactuca saligna]	2.3469	1.23076	3.25335e-05	9.40916e-05	yes	up	2.38463	1.25377	3.84437e-07	1.59415e-06	yes	up	0.158675	-2.65585	4.37258e-23	4.9492e-22	yes	down
TRINITY_DN10418_c0_g1	hypothetical protein OSB04_016579 [Centaurea solstitialis]	2.48947	1.31584	0.212716	0.30003	no	up	0.967818	-0.0471929	0.971727	0.979794	no	down	0.396101	-1.33606	0.00243492	0.0062686	yes	down	GO:0005247(molecular_function:voltage-gated chloride channel activity); GO:0016020(cellular_component:membrane)	K05016	CLCN7		COG0038(P:Inorganic ion transport and metabolism)	COG0038(chloride channel)	sp|Q96282|CLCC_ARATH(Chloride channel protein CLC-c OS=Arabidopsis thaliana OX=3702 GN=CLC-C PE=1 SV=1)
TRINITY_DN10418_c0_g2	structure-specific endonuclease subunit SLX1 [Lactuca sativa]	0.543013	-0.880943	1.07437e-20	7.91015e-20	no	down	0.865804	-0.207887	0.0918746	0.156006	no	down	0.491094	-1.02593	7.54684e-27	9.70534e-26	yes	down		K15078	SLX1		ENOG411266C(L:Replication, recombination and repair)	ENOG411266C(structure-specific endonuclease that resolves DNA secondary structures generated during DNA repair and recombination. Has endonuclease activity towards branched DNA substrates, introducing single-strand cuts in duplex DNA close to junctions with ss-DNA)	sp|A7STV9|SLX1_NEMVE(Structure-specific endonuclease subunit SLX1 homolog OS=Nematostella vectensis OX=45351 GN=v1g174298 PE=3 SV=1)
TRINITY_DN10419_c0_g1	amino acid transporter AVT1H [Lactuca sativa]	0.562976	-0.828856	1.80178e-11	8.62687e-11	no	down	0.300168	-1.73616	0.614704	1	no	down	0.714328	-0.485341	9.86333e-06	3.57519e-05	no	down	GO:0016020(cellular_component:membrane); GO:0006865(biological_process:amino acid transport)				COG0814(E:Amino acid transport and metabolism)	COG0814(amino acid transport)	sp|Q9LFE3|AVT1H_ARATH(Amino acid transporter AVT1H OS=Arabidopsis thaliana OX=3702 GN=AVT1H PE=3 SV=1)	PF01490(Aa_trans:Transmembrane amino acid transporter protein)
TRINITY_DN10419_c0_g2	amino acid transporter AVT1H [Lactuca sativa]	1.01575	0.0225422	0.967395	0.979111	no	up	0.166676	-2.58488	1.94492e-25	2.14734e-24	yes	down	0.721919	-0.470091	0.697863	0.791279	no	down	GO:0016020(cellular_component:membrane); GO:0006865(biological_process:amino acid transport)				COG0814(E:Amino acid transport and metabolism)	COG0814(amino acid transport)	sp|Q9LFE3|AVT1H_ARATH(Amino acid transporter AVT1H OS=Arabidopsis thaliana OX=3702 GN=AVT1H PE=3 SV=1)	PF01490(Aa_trans:Transmembrane amino acid transporter protein)
TRINITY_DN1041_c0_g2	uncharacterized protein LOC111891063 [Lactuca sativa]	0.283743	-1.81734	0.29442	0.392087	no	down	1.13571	0.183599	0.924336	0.949549	no	up	0.574882	-0.798661	0.824161	1	no	down							sp|Q5SVZ6|ZMYM1_HUMAN(Zinc finger MYM-type protein 1 OS=Homo sapiens OX=9606 GN=ZMYM1 PE=1 SV=1)	PF14291(DUF4371:Domain of unknown function (DUF4371))
TRINITY_DN1041_c0_g3	hypothetical protein LSAT_V11C500276120 [Lactuca sativa]	0.492096	-1.02299	0.567965	0.663058	no	down	1.52382	0.60769	0.677799	0.766742	no	up	2.23922	1.16299	0.579107	0.695911	no	up
TRINITY_DN1041_c0_g4	hypothetical protein LSAT_V11C100020180 [Lactuca sativa]	1.54043	0.62333	0.119243	0.185498	no	up	2.01731	1.01243	0.0376266	0.072721	no	up	1.47338	0.559127	0.209154	0.315773	no	up					ENOG410YDI6(S:Function unknown)	ENOG410YDI6(hAT dimerisation domain-containing protein)		PF14291(DUF4371:Domain of unknown function (DUF4371))
TRINITY_DN1041_c0_g5		49.7472	5.63654	2.51024e-05	7.35172e-05	yes	up	548.089	9.09827	4.56186e-14	3.17286e-13	yes	up	7.9503	2.99101	0.274836	1	no	up
TRINITY_DN10420_c0_g1		3.69531	1.88569	0.640042	1	no	up	1	0	1	1	no	no change	0.556383	-0.845851	0.835782	1	no	down
TRINITY_DN10420_c0_g2		0.0489239	-4.35332	0.207829	0.294497	no	down	0.119322	-3.06706	0.206957	1	no	down	0.0554796	-4.1719	0.00277044	0.00705861	yes	down
TRINITY_DN10420_c0_g3		1.23982	0.310128	0.662924	0.744776	no	up	0.918782	-0.122205	0.940571	0.959579	no	down	1.09159	0.126429	0.855712	0.907103	no	up
TRINITY_DN10420_c1_g1	unnamed protein product [Lactuca virosa]	22.7628	4.50861	0.00480351	0.0103112	yes	up	4.19461	2.06854	0.566077	1	no	up	185.796	7.53757	3.24774e-10	1.81599e-09	yes	up					COG4886(S:Function unknown)	COG4886(leucine Rich Repeat)	sp|Q9C637|RLP6_ARATH(Receptor-like protein 6 OS=Arabidopsis thaliana OX=3702 GN=RLP6 PE=3 SV=1)	PF00560(LRR_1:Leucine Rich Repeat); PF13855(LRR_8:Leucine rich repeat)
TRINITY_DN10420_c1_g2	receptor-like protein 49 isoform X2 [Lactuca sativa]	2.36265	1.24041	0.142761	0.215662	no	up	0.434761	-1.2017	0.430001	0.547999	no	down	1.08481	0.117441	0.854937	0.906623	no	up					COG4886(S:Function unknown)	COG4886(leucine Rich Repeat)		PF00560(LRR_1:Leucine Rich Repeat); PF13855(LRR_8:Leucine rich repeat); PF12799(LRR_4:Leucine Rich repeats (2 copies)); PF05678(VQ:VQ motif)
TRINITY_DN10420_c2_g1		0.00264325	-8.56347	8.97675e-13	4.64253e-12	yes	down	0.00446722	-7.80641	2.73731e-10	1.48786e-09	yes	down	0.00622556	-7.32758	1.8995e-09	9.94813e-09	yes	down
TRINITY_DN10420_c4_g1	unnamed protein product [Lactuca virosa]	0.501305	-0.996238	0.807116	1	no	down	0.580589	-0.78441	0.847558	1	no	down	1.08367	0.115922	0.977336	1	no	up							sp|Q9C637|RLP6_ARATH(Receptor-like protein 6 OS=Arabidopsis thaliana OX=3702 GN=RLP6 PE=3 SV=1)	PF12799(LRR_4:Leucine Rich repeats (2 copies)); PF13855(LRR_8:Leucine rich repeat)
TRINITY_DN10421_c0_g1		0.148459	-2.75187	0.00328022	0.00725333	yes	down	0.548907	-0.865366	0.676954	0.766099	no	down	0.121231	-3.04417	0.229689	1	no	down
TRINITY_DN10422_c0_g1	receptor-like protein 47 [Lactuca sativa]	8.89864	3.15358	1.23004e-139	4.21043e-138	yes	up	7.41125	2.88972	2.3168e-34	3.30487e-33	yes	up	2.54051	1.34512	3.88229e-14	2.87245e-13	yes	up					COG4886(S:Function unknown)	COG4886(leucine Rich Repeat)	sp|Q6JN47|EIX1_SOLLC(Receptor-like protein EIX1 OS=Solanum lycopersicum OX=4081 GN=EIX1 PE=2 SV=2)	PF00560(LRR_1:Leucine Rich Repeat); PF13855(LRR_8:Leucine rich repeat); PF12799(LRR_4:Leucine Rich repeats (2 copies))
TRINITY_DN10422_c0_g2	hypothetical protein LSAT_V11C800444740 [Lactuca sativa]	5.37912	2.42737	0.523162	1	no	up	3.20368	1.67973	0.49688	1	no	up	2.11067	1.0777	0.791694	1	no	up								PF13855(LRR_8:Leucine rich repeat); PF00560(LRR_1:Leucine Rich Repeat)
TRINITY_DN10422_c0_g3	unnamed protein product [Lactuca saligna]	5.65149	2.49863	1.60715e-22	1.25887e-21	yes	up	0.866101	-0.207392	0.662446	0.755256	no	down	3.74024	1.90313	3.01675e-07	1.28813e-06	yes	up					COG4886(S:Function unknown)	COG4886(leucine Rich Repeat)	sp|Q6JN47|EIX1_SOLLC(Receptor-like protein EIX1 OS=Solanum lycopersicum OX=4081 GN=EIX1 PE=2 SV=2)	PF13855(LRR_8:Leucine rich repeat); PF12799(LRR_4:Leucine Rich repeats (2 copies)); PF08263(LRRNT_2:Leucine rich repeat N-terminal domain)
TRINITY_DN10423_c0_g1	unnamed protein product [Lactuca virosa]	0.998135	-0.00269288	0.925049	0.948716	no	down	0.726282	-0.461398	4.17379e-27	4.8387e-26	no	down	1.01366	0.019577	0.504861	0.628299	no	up	GO:0030527(molecular_function:structural constituent of chromatin); GO:0046982(molecular_function:protein heterodimerization activity); GO:0000786(cellular_component:nucleosome); GO:0003677(molecular_function:DNA binding)	K11253	H3		COG2036(B:Chromatin structure and dynamics)	COG2036(Core component of nucleosome. Nucleosomes wrap and compact DNA into chromatin, limiting DNA accessibility to the cellular machineries which require DNA as a template. Histones thereby play a central role in transcription regulation, DNA repair, DNA replication and chromosomal stability. DNA accessibility is regulated via a complex set of post-translational modifications of histones, also …	sp|P59169|H33_ARATH(Histone H3.3 OS=Arabidopsis thaliana OX=3702 GN=HTR4 PE=1 SV=2)	PF00125(Histone:Core histone H2A/H2B/H3/H4); PF15715(PAF:PCNA-associated factor histone like domain); PF15511(CENP-T_C:Centromere kinetochore component CENP-T histone fold); PF15630(CENP-S:CENP-S protein)
TRINITY_DN10423_c0_g2		0.996349	-0.00527704	0.992411	0.994601	no	down	1.90357	0.928707	0.212563	0.311805	no	up	1.4244	0.510358	0.227013	0.337712	no	up
TRINITY_DN10423_c1_g1	unnamed protein product [Lactuca saligna]	1.02244	0.0320132	0.592858	0.685591	no	up	0.712399	-0.489242	4.0581e-11	2.33815e-10	no	down	0.744581	-0.425499	1.28014e-15	1.03309e-14	no	down	GO:0006004(biological_process:fucose metabolic process); GO:0016740(molecular_function:transferase activity)				ENOG410XTG2(S:Function unknown)	ENOG410XTG2(DUF246 domain-containing protein)	sp|B7ZWR7|OFUT7_ARATH(O-fucosyltransferase 7 OS=Arabidopsis thaliana OX=3702 GN=OFUT7 PE=2 SV=1)	PF10250(O-FucT:GDP-fucose protein O-fucosyltransferase)
TRINITY_DN10423_c1_g2	unnamed protein product [Lactuca saligna]	1.5254	0.609192	9.90592e-07	3.33638e-06	no	up	6.51488	2.70374	2.16389e-102	8.0946e-101	yes	up	0.839394	-0.25258	0.0994179	0.171705	no	down
TRINITY_DN10424_c0_g1		1.02895	0.0411695	0.988127	1	no	up	0.291365	-1.7791	0.631136	1	no	down	0.87879	-0.186409	0.907988	0.943407	no	down
TRINITY_DN10424_c0_g2	unnamed protein product [Lactuca saligna]	2.69881	1.43233	1.56637e-116	4.49942e-115	yes	up	0.907953	-0.13931	0.170122	0.259527	no	down	0.526314	-0.926003	2.79803e-254	3.57114e-252	no	down	GO:0016887(molecular_function:ATPase activity); GO:0005524(molecular_function:ATP binding)				COG0488(S:Function unknown)	COG0488((ABC) transporter)	sp|Q9LV93|AB5F_ARATH(ABC transporter F family member 5 OS=Arabidopsis thaliana OX=3702 GN=ABCF5 PE=2 SV=1)	PF00005(ABC_tran:ABC transporter); PF12848(ABC_tran_Xtn:ABC transporter); PF13304(AAA_21:AAA domain, putative AbiEii toxin, Type IV TA system); PF02463(SMC_N:RecF/RecN/SMC N terminal domain); PF13555(AAA_29:P-loop containing region of AAA domain); PF13476(AAA_23:AAA domain)
TRINITY_DN10425_c0_g1		458.031	8.8393	1.33171e-13	7.21621e-13	yes	up	147.212	7.20175	2.91104e-27	3.39295e-26	yes	up	241.999	7.91886	5.7491e-11	3.41531e-10	yes	up
TRINITY_DN10426_c0_g1	transmembrane emp24 domain-containing protein p24delta3 [Lactuca sativa]	1.81906	0.863196	9.22477e-21	6.80734e-20	no	up	0.686369	-0.542945	0.000583384	0.00163774	no	down	1.22291	0.290323	0.00258402	0.00662072	no	up	GO:0016020(cellular_component:membrane)	K20352	TMED10, ERV25		ENOG410XTBQ(U:Intracellular trafficking, secretion, and vesicular transport)	ENOG410XTBQ(vesicle-mediated transport)	sp|Q6IDL4|P24D3_ARATH(Transmembrane emp24 domain-containing protein p24delta3 OS=Arabidopsis thaliana OX=3702 GN=At1g09580 PE=1 SV=1)	PF01105(EMP24_GP25L:emp24/gp25L/p24 family/GOLD)
TRINITY_DN10427_c0_g1	hypothetical protein L6452_05988 [Arctium lappa]	1.3865	0.471452	1.51688e-17	9.98341e-17	no	up	1.74832	0.805968	1.24416e-32	1.6878e-31	no	up	1.25619	0.329054	8.16441e-09	4.0549e-08	no	up	GO:0071569(biological_process:protein ufmylation); GO:0061657(molecular_function:UFM1 conjugating enzyme activity)	K12165	UFC1		ENOG410ZBCX(O:Posttranslational modification, protein turnover, chaperones)	ENOG410ZBCX(ubiquitin-fold modifier conjugating enzyme 1)	sp|Q9SXC8|UFC1_ARATH(Ubiquitin-fold modifier-conjugating enzyme 1 OS=Arabidopsis thaliana OX=3702 GN=At1g27530 PE=2 SV=1)	PF08694(UFC1:Ubiquitin-fold modifier-conjugating enzyme 1)
TRINITY_DN10427_c0_g2		0.468301	-1.09449	0.608258	0.699202	no	down	1	0	1	1	no	no change	2.11067	1.0777	0.791694	1	no	up
TRINITY_DN10428_c0_g1	unnamed protein product [Lactuca saligna]	0.659784	-0.599933	0.0115422	0.0231494	no	down	1.07395	0.102932	0.757692	0.829019	no	up	0.833848	-0.262143	0.2226	0.332125	no	down
TRINITY_DN10428_c0_g3	hypothetical protein LSAT_V11C600307520 [Lactuca sativa]	0.501305	-0.996238	0.807116	1	no	down	1	0	1	1	no	no change	3.15374	1.65706	0.586044	1	no	up
TRINITY_DN10428_c0_g4	uncharacterized protein LOC111907652 isoform X1 [Lactuca sativa]	1.40628	0.49188	3.2708e-05	9.4554e-05	no	up	1.15165	0.203702	0.190916	0.285069	no	up	1.11954	0.162911	0.149753	0.241542	no	up	GO:0046872(molecular_function:metal ion binding)	K22651	RNF4		ENOG410XV78(O:Posttranslational modification, protein turnover, chaperones)	ENOG410XV78(RING finger protein 4)	sp|Q6MFY8|TRI40_RAT(E3 ubiquitin ligase TRIM40 OS=Rattus norvegicus OX=10116 GN=Trim40 PE=3 SV=1)	PF13923(zf-C3HC4_2:Zinc finger, C3HC4 type (RING finger)); PF00097(zf-C3HC4:Zinc finger, C3HC4 type (RING finger)); PF13639(zf-RING_2:Ring finger domain); PF13920(zf-C3HC4_3:Zinc finger, C3HC4 type (RING finger)); PF13445(zf-RING_UBOX:RING-type zinc-finger); PF14634(zf-RING_5:zinc-RING finger domain); PF15227(zf-C3HC4_4:zinc finger of C3HC4-type, RING); PF12678(zf-rbx1:RING-H2 zinc finger domain)
TRINITY_DN10428_c0_g6	unnamed protein product [Lactuca virosa]	0.807835	-0.307867	8.90467e-08	3.27503e-07	no	down	1.05332	0.0749477	0.32502	0.439885	no	up	0.729775	-0.454477	5.17036e-09	2.61079e-08	no	down	GO:0016020(cellular_component:membrane); GO:0031625(molecular_function:ubiquitin protein ligase binding); GO:0005783(cellular_component:endoplasmic reticulum)	K23341	ERLIN		ENOG410XQSH(O:Posttranslational modification, protein turnover, chaperones)	ENOG410XQSH(ER lipid raft associated)	sp|O94905|ERLN2_HUMAN(Erlin-2 OS=Homo sapiens OX=9606 GN=ERLIN2 PE=1 SV=1)	PF01145(Band_7:SPFH domain / Band 7 family)
TRINITY_DN10429_c0_g1		0.884516	-0.17704	0.83616	0.88287	no	down	0.85572	-0.22479	0.845534	0.896927	no	down	1.68224	0.750388	0.492963	0.617022	no	up
TRINITY_DN10429_c0_g2	unnamed protein product [Lactuca virosa]	1.182	0.241225	2.1306e-15	1.26924e-14	no	up	1.01585	0.022688	0.533784	0.647331	no	up	1.16756	0.223491	2.14871e-14	1.61615e-13	no	up		K03032	PSMD1, RPN2	map03050(Proteasome)	COG5116(O:Posttranslational modification, protein turnover, chaperones)	COG5116(26s proteasome)	sp|Q9MAT0|PSD1B_ARATH(26S proteasome non-ATPase regulatory subunit 1 homolog B OS=Arabidopsis thaliana OX=3702 GN=RPN2B PE=1 SV=1)	PF21505(RPN2_N:26S proteasome subunit RPN2, N-terminal domain); PF18004(RPN2_C:26S proteasome regulatory subunit RPN2 C-terminal domain); PF01851(PC_rep:Proteasome/cyclosome repeat); PF13646(HEAT_2:HEAT repeats); PF17781(RPN1_RPN2_N:RPN1 N-terminal domain)
TRINITY_DN1042_c0_g1	unnamed protein product [Lactuca saligna]	0.461654	-1.11512	1.39111e-13	7.52625e-13	yes	down	0.74833	-0.418253	0.0632981	0.114055	no	down	0.6005	-0.735763	0.000113168	0.0003579	no	down	GO:0004674(molecular_function:protein serine/threonine kinase activity); GO:0016310(biological_process:phosphorylation); GO:0051301(biological_process:cell division); GO:0005524(molecular_function:ATP binding); GO:0004672(molecular_function:protein kinase activity)	K02206	CDK2		ENOG410XPP3(T:Signal transduction mechanisms)	ENOG410XPP3(Cyclin-Dependent Kinase)	sp|P23111|CDC2_MAIZE(Cell division control protein 2 homolog OS=Zea mays OX=4577 GN=CDC2 PE=2 SV=1)	PF00069(Pkinase:Protein kinase domain); PF07714(PK_Tyr_Ser-Thr:Protein tyrosine and serine/threonine kinase)
TRINITY_DN10430_c0_g1		0.832975	-0.263656	0.2737	0.368506	no	down	1.93024	0.948783	0.000955653	0.00259537	no	up	0.682617	-0.550851	0.00710541	0.0167695	no	down
TRINITY_DN10430_c0_g2		0.252627	-1.98492	0.125739	0.193748	no	down	0.239429	-2.06233	0.324913	0.439767	no	down	0.208031	-2.26513	0.0538377	0.101927	no	down
TRINITY_DN10431_c0_g1	unnamed protein product [Lactuca saligna]	1.09774	0.13454	0.243861	0.334525	no	up	0.533776	-0.905693	1.43703e-12	9.11209e-12	no	down	0.81737	-0.290939	0.10924	0.185691	no	down					ENOG410YAAZ(S:Function unknown)	ENOG410YAAZ(filament-like plant protein)	sp|Q9MA92|FPP3_ARATH(Filament-like plant protein 3 OS=Arabidopsis thaliana OX=3702 GN=FPP3 PE=1 SV=2)	PF05911(FPP:Filament-like plant protein, long coiled-coil); PF00261(Tropomyosin:Tropomyosin); PF19220(Crescentin:Crescentin protein)
TRINITY_DN10432_c0_g1		1.45621	0.542216	0.108288	0.170824	no	up	2.79149	1.48103	0.000362757	0.00105327	yes	up	2.45217	1.29406	3.37887e-05	0.000114609	yes	up
TRINITY_DN10433_c0_g1	unnamed protein product [Lactuca virosa]	1.84374	0.882634	2.8017e-07	9.89131e-07	no	up	3.34406	1.7416	1.7535e-119	7.43589e-118	yes	up	22.8606	4.51479	6.15734e-05	0.000201867	yes	up	GO:0020037(molecular_function:heme binding); GO:0140825(deleted:old GO); GO:0005576(cellular_component:extracellular region); GO:0042744(biological_process:hydrogen peroxide catabolic process); GO:0046872(molecular_function:metal ion binding); GO:0006979(biological_process:response to oxidative stress)	K00430	E1.11.1.7	map00940(Phenylpropanoid biosynthesis)	ENOG4111ADF(I:Lipid transport and metabolism)	ENOG4111ADF(Cationic peroxidase)	sp|P22196|PER2_ARAHY(Cationic peroxidase 2 OS=Arachis hypogaea OX=3818 GN=PNC2 PE=2 SV=1)	PF00141(peroxidase:Peroxidase)
TRINITY_DN10433_c0_g2	peroxidase N1 [Lactuca sativa]	1.10819	0.14821	0.564788	0.660171	no	up	2.45211	1.29402	8.13903e-144	4.14666e-142	yes	up	2.90398	1.53803	0.601342	1	no	up		K00430	E1.11.1.7	map00940(Phenylpropanoid biosynthesis)	ENOG4111ADF(I:Lipid transport and metabolism)	ENOG4111ADF(Cationic peroxidase)	sp|Q9XIV8|PERN1_TOBAC(Peroxidase N1 OS=Nicotiana tabacum OX=4097 GN=poxN1 PE=1 SV=1)	PF00141(peroxidase:Peroxidase)
TRINITY_DN10433_c1_g1	hypothetical protein L2E82_24406 [Cichorium intybus]	1.15451	0.207285	0.781134	0.841711	no	up	2.96239	1.56676	0.0911595	0.154971	no	up	2.47184	1.30559	0.167433	0.264305	no	up		K00430	E1.11.1.7	map00940(Phenylpropanoid biosynthesis)			sp|P22196|PER2_ARAHY(Cationic peroxidase 2 OS=Arachis hypogaea OX=3818 GN=PNC2 PE=2 SV=1)
TRINITY_DN10433_c2_g1	hypothetical protein L1987_49128 [Smallanthus sonchifolius]	1.90467	0.929537	0.34378	0.44533	no	up	1.06082	0.0851776	0.925088	0.949813	no	up	1.12672	0.172129	0.880066	0.924231	no	up		K00430	E1.11.1.7	map00940(Phenylpropanoid biosynthesis)
TRINITY_DN10434_c0_g1	unnamed protein product [Lactuca virosa]	1.93722	0.953991	2.81959e-57	4.42922e-56	no	up	1.85146	0.888666	1.00595e-66	2.53918e-65	no	up	0.469493	-1.09083	5.52535e-70	1.6778e-68	yes	down		K10144	RCHY1, PIRH2	map04120(Ubiquitin mediated proteolysis)	ENOG410XXHF(S:Function unknown)	ENOG410XXHF(ring finger and CHY zinc finger)	sp|Q9FFB6|ZFP34_ARATH(E3 ubiquitin-protein ligase RZFP34 OS=Arabidopsis thaliana OX=3702 GN=RZPF34 PE=1 SV=1)	PF05495(zf-CHY:CHY zinc finger); PF13639(zf-RING_2:Ring finger domain); PF13445(zf-RING_UBOX:RING-type zinc-finger); PF00097(zf-C3HC4:Zinc finger, C3HC4 type (RING finger)); PF14634(zf-RING_5:zinc-RING finger domain); PF14599(zinc_ribbon_6:Zinc-ribbon); PF15227(zf-C3HC4_4:zinc finger of C3HC4-type, RING)
TRINITY_DN10435_c0_g1		13.6817	3.77417	0.00190457	0.00436788	yes	up	56.5897	5.82247	1.20804e-28	1.46419e-27	yes	up	0.138522	-2.85181	0.031539	0.0638361	no	down
TRINITY_DN10435_c1_g1	pentatricopeptide repeat-containing protein At4g13650 isoform X1 [Lactuca sativa]	0.760109	-0.395721	0.221947	0.310387	no	down	1.56175	0.643167	0.197616	0.29343	no	up	0.833598	-0.262576	0.338173	0.464123	no	down	GO:0003723(molecular_function:RNA binding); GO:0009451(biological_process:RNA modification)				ENOG410Z7Z7(S:Function unknown)	ENOG410Z7Z7(Pentatricopeptide repeat-containing protein)	sp|Q9SVP7|PP307_ARATH(Pentatricopeptide repeat-containing protein At4g13650 OS=Arabidopsis thaliana OX=3702 GN=PCMP-H42 PE=2 SV=2)	PF01535(PPR:PPR repeat); PF13041(PPR_2:PPR repeat family); PF12854(PPR_1:PPR repeat); PF13812(PPR_3:Pentatricopeptide repeat domain); PF20431(E_motif:E motif); PF17177(PPR_long:Pentacotripeptide-repeat region of PRORP)
TRINITY_DN10436_c0_g1	3-hydroxyisobutyryl-CoA hydrolase-like protein 2, mitochondrial [Lactuca sativa]	1.17789	0.236209	0.00162088	0.003758	no	up	0.684481	-0.546919	5.72998e-06	2.10738e-05	no	down	0.979374	-0.0300686	0.725796	0.814681	no	down	GO:0003860(molecular_function:3-hydroxyisobutyryl-CoA hydrolase activity); GO:0006574(biological_process:valine catabolic process)	K05605	HIBCH	map00280(Valine, leucine and isoleucine degradation); map00640(Propanoate metabolism); map00410(beta-Alanine metabolism)	COG1024(I:Lipid transport and metabolism)	COG1024(Enoyl-CoA hydratase)	sp|Q8RXN4|HIBC5_ARATH(Small ribosomal subunit protein mS47 OS=Arabidopsis thaliana OX=3702 GN=At4g31810 PE=1 SV=1)	PF16113(ECH_2:Enoyl-CoA hydratase/isomerase); PF00378(ECH_1:Enoyl-CoA hydratase/isomerase)
TRINITY_DN10436_c0_g2		0.501305	-0.996238	0.807116	1	no	down	1.13081	0.17736	0.959686	1	no	up	0.595771	-0.747171	0.845661	1	no	down
TRINITY_DN10437_c0_g2	unnamed protein product [Lactuca virosa]	0.0976222	-3.35665	1.31535e-39	1.54242e-38	yes	down	0.393809	-1.34443	1.6325e-07	7.01893e-07	yes	down	0.325308	-1.62012	8.41195e-09	4.17388e-08	yes	down					ENOG411192M(S:Function unknown); ENOG410ZFSG(S:Function unknown)	ENOG411192M(FBOX); ENOG410ZFSG(F-box protein)	sp|Q6NLB1|FB118_ARATH(F-box protein At2g26850 OS=Arabidopsis thaliana OX=3702 GN=At2g26850 PE=2 SV=1)	PF00646(F-box:F-box domain); PF12937(F-box-like:F-box-like)
TRINITY_DN10438_c0_g1	unnamed protein product [Lactuca virosa]	2.59739	1.37706	6.62133e-23	5.24213e-22	yes	up	0.422731	-1.24219	6.38806e-07	2.59264e-06	yes	down	0.934413	-0.0978678	0.535304	0.656619	no	down		K01076	ABHD17		COG1073(S:Function unknown)	COG1073(Hydrolase)	sp|Q7ZVZ7|AB17C_DANRE(Alpha/beta hydrolase domain-containing protein 17C OS=Danio rerio OX=7955 GN=abhd17c PE=2 SV=1)	PF12146(Hydrolase_4:Serine aminopeptidase, S33); PF00561(Abhydrolase_1:alpha/beta hydrolase fold); PF05677(DUF818:Chlamydia CHLPS protein (DUF818)); PF12697(Abhydrolase_6:Alpha/beta hydrolase family)
TRINITY_DN10439_c0_g1	hypothetical protein LSAT_V11C500271290 [Lactuca sativa]	0.632554	-0.660739	1.1389e-06	3.81696e-06	no	down	0.276379	-1.85528	1.90873e-05	6.58584e-05	yes	down	0.570189	-0.810487	0.00011642	0.00036752	no	down	GO:0003841(molecular_function:1-acylglycerol-3-phosphate O-acyltransferase activity); GO:0016020(cellular_component:membrane); GO:0016024(biological_process:CDP-diacylglycerol biosynthetic process)	K13513	LCLAT1, AGPAT8	map00564(Glycerophospholipid metabolism); map00561(Glycerolipid metabolism)	COG0204(I:Lipid transport and metabolism)	COG0204(Acyltransferase)	sp|Q9LHN4|LPAT5_ARATH(Probable 1-acyl-sn-glycerol-3-phosphate acyltransferase 5 OS=Arabidopsis thaliana OX=3702 GN=LPAT5 PE=2 SV=1)	PF01553(Acyltransferase:Acyltransferase); PF16076(Acyltransf_C:Acyltransferase C-terminus)
TRINITY_DN1043_c0_g1	hypothetical protein L2E82_45858 [Cichorium intybus]	0.915241	-0.127776	0.522284	0.621422	no	down	0.757657	-0.400384	0.160356	0.246827	no	down	2.33168	1.22137	0.00596512	0.014268	yes	up
TRINITY_DN1043_c0_g2		0.391208	-1.35399	0.218259	0.306042	no	down	0.330324	-1.59805	0.37825	0.495377	no	down	1.08367	0.115922	0.977336	1	no	up
TRINITY_DN10440_c0_g1	unnamed protein product [Lactuca saligna]	0.380592	-1.39368	1.17085e-08	4.61924e-08	yes	down	0.705854	-0.502559	0.153342	0.238145	no	down	0.258238	-1.95323	8.94789e-12	5.66218e-11	yes	down					ENOG4110X8D(S:Function unknown)	ENOG4110X8D(Kelch repeat-containing F-box family protein)	sp|Q8L736|SKI11_ARATH(F-box/kelch-repeat protein SKIP11 OS=Arabidopsis thaliana OX=3702 GN=SKIP11 PE=1 SV=2)
TRINITY_DN10440_c0_g2	unnamed protein product [Lactuca virosa]	1.17445	0.231979	0.0249131	0.0466456	no	up	0.0500928	-4.31925	2.46399e-22	2.46137e-21	yes	down	0.725997	-0.461965	0.0837147	0.148821	no	down					ENOG410YR0A(S:Function unknown)	ENOG410YR0A(Avr9 Cf-9 rapidly elicited protein 146)		PF05553(DUF761:Cotton fibre expressed protein)
TRINITY_DN10440_c0_g3		0.749765	-0.415489	0.830347	0.878764	no	down	0.946419	-0.0794487	0.952014	0.966622	no	down	1.08367	0.115922	0.977336	1	no	up
TRINITY_DN10440_c0_g4	unnamed protein product [Lactuca virosa]	0.348746	-1.51975	0.409048	0.511547	no	down	0.560432	-0.835388	0.600974	0.704159	no	down	1	0	1	1	no	no change	GO:0005634(cellular_component:nucleus)				ENOG4110X8D(S:Function unknown)	ENOG4110X8D(Kelch repeat-containing F-box family protein)	sp|Q8L736|SKI11_ARATH(F-box/kelch-repeat protein SKIP11 OS=Arabidopsis thaliana OX=3702 GN=SKIP11 PE=1 SV=2)
TRINITY_DN10440_c1_g1		0.501305	-0.996238	0.807116	1	no	down	1	0	1	1	no	no change	0.556383	-0.845851	0.835782	1	no	down
TRINITY_DN10441_c0_g1	unnamed protein product [Lactuca virosa]	0.90886	-0.13787	0.544867	0.641897	no	down	1.04119	0.0582395	0.857693	0.907024	no	up	0.843831	-0.244974	0.245955	0.359807	no	down	GO:0016310(biological_process:phosphorylation); GO:0009245(biological_process:lipid A biosynthetic process); GO:0009029(molecular_function:tetraacyldisaccharide 4'-kinase activity); GO:0005524(molecular_function:ATP binding)	K00912	lpxK		COG1663(M:Cell wall/membrane/envelope biogenesis)	COG1663(Transfers the gamma-phosphate of ATP to the 4'-position of a tetraacyldisaccharide 1-phosphate intermediate (termed DS-1- P) to form tetraacyldisaccharide 1,4'-bis-phosphate (lipid IVA) (By similarity))	sp|Q8LEA0|LPXK_ARATH(Probable tetraacyldisaccharide 4'-kinase, mitochondrial OS=Arabidopsis thaliana OX=3702 GN=LPXK PE=2 SV=1)	PF02606(LpxK:Tetraacyldisaccharide-1-P 4'-kinase)
TRINITY_DN10442_c0_g2	hypothetical protein L2E82_15761 [Cichorium intybus]	1.46618	0.55206	4.41612e-09	1.79904e-08	no	up	0.858786	-0.21963	0.0146752	0.0316903	no	down	1.17939	0.238037	0.238728	0.351416	no	up	GO:0003779(molecular_function:actin binding); GO:0030042(biological_process:actin filament depolymerization); GO:0015629(cellular_component:actin cytoskeleton)	K05765	CFL		ENOG41122P5(S:Function unknown)	ENOG41122P5(actin-depolymerizing factor)	sp|Q9ZNT3|ADF5_ARATH(Actin-depolymerizing factor 5 OS=Arabidopsis thaliana OX=3702 GN=ADF5 PE=1 SV=1)	PF00241(Cofilin_ADF:Cofilin/tropomyosin-type actin-binding protein)
TRINITY_DN10443_c0_g2	unnamed protein product [Lactuca saligna]	75.729	6.24277	1.05887e-06	3.55823e-06	yes	up	2.2025	1.13914	0.780115	1	no	up	42.2312	5.40024	0.000113123	0.000357803	yes	up
[truncated: 65,677 more rows]

## Sheet: TableS3. SLvsYL
Supplemental table 3. Differentially expressed genes in SL vs. YL. note.If the regulatory result is the result of regulation, if it is up, that is, the expression of this gene in SL is upregulated relative to YL.
[truncated: 12,680 more rows]

## Sheet: TableS4. SRvsYR
Supplemental table 4. Supplemental table 2. Differentially expressed genes in SR vs. YR.
[truncated: 15,122 more rows]

## Sheet: TableS5. SSvsYS
Supplemental table 5. Differentially expressed genes in SS vs. YS.
[truncated: 16,879 more rows]

## Sheet: TableS6
Supplemental table 6. Primers used in qRT-PCR
[truncated: 20 more rows]
